# Supplementary material for: Lysosomal permeabilization by Group A Streptococcus releases proteins into the macrophage cytosol
Source: Infect Immun. 2026 Apr 30;94(6):e00199-26. doi: 10.1128/iai.00199-26 (PMC13248697; doi:10.1128/iai.00199-26)
Supplement: Table S1 — Full list of proteins identified in proteomics analysis. [file iai.00199-26-s0002.xlsx]

## Sheet: legend
Quezada et al., Lysosomal permeabilization by Group A Streptococcus releases proteins into the macrophage cytosol
This excel sheet contains all data from the proteomics of cytosolic fractions collected from uninfected (UI), WT-infected (WT) and ^SLO-infected (SLO) THP-1 macrophages
Uniprot Accession
Uniprot Gene Name
NSAF		Normalized Spectral Abundance Factor for the sample/replicate
Protein names

## Sheet: Cytosolic proteins
Uniprot Accession	Uniprot Gene Name	NSAF UI1	NSAF UI2	NSAF UI3	NSAF UI4	NSAF WT1	NSAF WT2	NSAF WT3	NSAF WT4	NSAF SLO1	NSAF SLO2	NSAF SLO3	Protein names
Q00722	PLCB2	2.49599e-05	6.54509e-05	5.05674e-05	0.000198667	3.18256e-05		2.83228e-05	9.28136e-05				1-phosphatidylinositol 4,5-bisphosphate phosphodiesterase beta-2 OS=Homo sapiens GN=PLCB2 PE=1 SV=2 ;
Q01970	PLCB3									9.67e-05	5.40626e-05	5.85865e-05	1-phosphatidylinositol 4,5-bisphosphate phosphodiesterase beta-3 OS=Homo sapiens GN=PLCB3 PE=1 SV=2 ;
P16885	PLCG2	0.000245505	0.000157659	0.000110529	0.000210377	0.000109314	0.000107571	0.000150346					1-phosphatidylinositol 4,5-bisphosphate phosphodiesterase gamma-2 OS=Homo sapiens GN=PLCG2 PE=1 SV=4 ;
Q04446	GBE1	0.000463465	0.000741817	0.000256079	0.000306195	0.000125353	0.000475794	0.000175303	0.000156673				1,4-alpha-glucan-branching enzyme OS=Homo sapiens GN=GBE1 PE=1 SV=3 ;
P61604	HSPE1	0.00130489	0.000434506	0.00117495	0.000802797	0.00123246	0.00145537	0.00208395	0.00305511	0.000975	0.00109009	0.00212634	10 kDa heat shock protein, mitochondrial OS=Homo sapiens GN=HSPE1 PE=1 SV=2 ;
Q15029	EFTUD2		5.69954e-05	4.1099e-05									116 kDa U5 small nuclear ribonucleoprotein component OS=Homo sapiens GN=EFTUD2 PE=1 SV=1 ;
Q9NRX4	PHPT1	0.00248451	0.0020387	0.00159793	0.000900738	0.00181024	0.00168241	0.0011635	0.000293291				14 kDa phosphohistidine phosphatase OS=Homo sapiens GN=PHPT1 PE=1 SV=1 ;
P31946	YWHAB	0.00360701	0.00337802	0.00316663	0.00270455	0.00219739	0.00221263	0.00200102	0.00312963	0.00210244	0.00189834	0.00345315	14-3-3 protein beta/alpha OS=Homo sapiens GN=YWHAB PE=1 SV=3 ;
P62258	YWHAE	0.00359569	0.00330225	0.00368151	0.00164573	0.00207053	0.00325032	0.00289559	0.00208467	0.00140416	0.00139531	0.00219722	14-3-3 protein epsilon OS=Homo sapiens GN=YWHAE PE=1 SV=1 ;
Q04917	YWHAH	0.00102199	0.000945846	0.00105554	0.00145629	0.000715428	0.00120689	0.000864075	0.00104321	0.00113208	0.00126556	0.00132248	14-3-3 protein eta OS=Homo sapiens GN=YWHAH PE=1 SV=4 ;
P61981	YWHAG	0.00155671	0.00152517	0.000970403	0.00273504	0.00162864	0.00130217	0.00076999	0.0022264	0.00314089	0.00261091	0.00292695	14-3-3 protein gamma OS=Homo sapiens GN=YWHAG PE=1 SV=2 ;
P27348	YWHAQ	0.00132797	0.00162807	0.00183436	0.00204713	0.00112883	0.00106034	0.000958928	0.00231939	0.0024358	0.00235992	0.00346724	14-3-3 protein theta OS=Homo sapiens GN=YWHAQ PE=1 SV=1 ;
P63104	YWHAZ	0.00344065	0.00384405	0.00358719	0.00417782	0.00400223	0.00338299	0.00356173	0.00463879	0.0047092	0.00335835	0.00538529	14-3-3 protein zeta/delta OS=Homo sapiens GN=YWHAZ PE=1 SV=1 ;
O43598	DNPH1	0.000254978	0.000382066	0.000975748	0.000941211	0.000505734	0.000710956	0.00064296	0.00105349	0.00125756	0.00127803	0.000934858	2'-deoxynucleoside 5'-phosphate N-hydrolase 1 OS=Homo sapiens GN=DNPH1 PE=1 SV=1 ;
P62333	PSMC6	0.000494225	0.000427246	0.000436453	0.000342066	0.000290848	0.000381614	0.000460154	0.000424103	0.000358	0.000342999	0.000464625	26S protease regulatory subunit 10B OS=Homo sapiens GN=PSMC6 PE=1 SV=1 ;
P62191	PSMC1	0.000369719	0.000478451	0.000249677	0.000302417	0.000342848	0.000309266	0.000305114	0.000291625	0.000271	0.000101081	0.000328617	26S protease regulatory subunit 4 OS=Homo sapiens GN=PSMC1 PE=1 SV=1 ;
P17980	PSMC3	0.000606372	0.000504779	0.000477741	0.000443001	0.000257722	0.00033815	0.000407745	0.000334044	0.000317	0.000253277	0.000494048	26S protease regulatory subunit 6A OS=Homo sapiens GN=PSMC3 PE=1 SV=3 ;
P43686	PSMC4	0.000707595	0.00060966	0.00057342	0.000293847	0.000360893	0.000710276	0.00042823	0.00039468	0.000381	0.000266002	0.000518869	26S protease regulatory subunit 6B OS=Homo sapiens GN=PSMC4 PE=1 SV=2 ;
P35998	PSMC2	0.000546466	0.000511774	0.000392102	0.000543696	0.000319358	0.000599962	0.000387558	0.000550344	0.000413	0.000616288	0.000626117	26S protease regulatory subunit 7 OS=Homo sapiens GN=PSMC2 PE=1 SV=3 ;
P62195	PSMC5	0.000437106	0.000436647	0.000418178	0.000302532	0.000340596	0.000213287	0.000495997	0.000180598	0.000245		0.000222585	26S protease regulatory subunit 8 OS=Homo sapiens GN=PSMC5 PE=1 SV=1 ;
Q99460	PSMD1	0.000263808	0.000360417	0.000220072	0.000214809	0.000184675	0.000311538	0.000246524	0.000230817	0.000146	0.000163341	0.000170688	26S proteasome non-ATPase regulatory subunit 1 OS=Homo sapiens GN=PSMD1 PE=1 SV=2 ;
O75832	PSMD10	0.000130874	0.000588314	0.000530287	0.000362324	0.000333746	0.000164212	0.000346515					26S proteasome non-ATPase regulatory subunit 10 OS=Homo sapiens GN=PSMD10 PE=1 SV=1 ;
O00231	PSMD11	0.000385489	0.000393836	0.000331325	0.000630633	0.000268104	0.000381086	0.000371149	0.000477814	0.000848	0.000579657	0.000642438	26S proteasome non-ATPase regulatory subunit 11 OS=Homo sapiens GN=PSMD11 PE=1 SV=3 ;
O00232	PSMD12	0.00022702	0.000315875	0.00015331	0.000381593	0.000165409	0.0001899	0.000343476	0.000442188	0.000174	0.000195068	0.000317086	26S proteasome non-ATPase regulatory subunit 12 OS=Homo sapiens GN=PSMD12 PE=1 SV=3 ;
Q9UNM6	PSMD13	0.000353986	0.000265211	0.00058435	0.000299448	0.000234036	0.000296106	0.00044631	0.000390015	0.000106	0.000118286	0.000240345	26S proteasome non-ATPase regulatory subunit 13 OS=Homo sapiens GN=PSMD13 PE=1 SV=2 ;
O00487	PSMD14	0.000190822	0.000321675	0.000193298	0.000132073	0.000162208	0.000159621	0.000108266	0.000177394	0.000257	0.000215204	0.000233212	26S proteasome non-ATPase regulatory subunit 14 OS=Homo sapiens GN=PSMD14 PE=1 SV=1 ;
Q13200	PSMD2	0.000390892	0.000390481	0.000417961	0.000394547	0.000318431	0.000367849	0.000492841	0.000282632	0.000175	0.000220418	0.000437914	26S proteasome non-ATPase regulatory subunit 2 OS=Homo sapiens GN=PSMD2 PE=1 SV=3 ;
O43242	PSMD3	0.000249248	0.000331982	0.000336643	0.000268351	0.000282496	0.000277992	0.000293305	0.000205963	0.000224	0.000166575	0.000236924	26S proteasome non-ATPase regulatory subunit 3 OS=Homo sapiens GN=PSMD3 PE=1 SV=2 ;
P55036	PSMD4	0.000196137	0.000293897	0.000238418	0.000624457	0.000233416	0.000328134	0.000296751	0.000632093	0.000739	0.000648846	0.000767063	26S proteasome non-ATPase regulatory subunit 4 OS=Homo sapiens GN=PSMD4 PE=1 SV=1 ;
Q15008	PSMD6	0.000342156	0.000484212	0.00069319	0.000342066	0.000226215	0.000413415	0.000517673	0.000424103		0.000114333	0.000325238	26S proteasome non-ATPase regulatory subunit 6 OS=Homo sapiens GN=PSMD6 PE=1 SV=1 ;
P51665	PSMD7	0.000136933	0.000444564	0.000400716	0.000284324	0.000116399	0.000610896	0.000379822	0.000169729	0.000123		0.000111567	26S proteasome non-ATPase regulatory subunit 7 OS=Homo sapiens GN=PSMD7 PE=1 SV=2 ;
P48556	PSMD8			5.7069e-05	0.000146224			6.39286e-05	0.000209494				26S proteasome non-ATPase regulatory subunit 8 OS=Homo sapiens GN=PSMD8 PE=1 SV=2 ;
Q13442	PDAP1	0.000245117	0.00012243	0.000165531	0.000339304	0.000347268		0.000123619	0.000303824	0.00033	0.000368581	0.000399424	28 kDa heat- and acid-stable phosphoprotein OS=Homo sapiens GN=PDAP1 PE=1 SV=1 ;
P31937	HIBADH						7.36348e-05	9.98884e-05					3-hydroxyisobutyrate dehydrogenase, mitochondrial OS=Homo sapiens GN=HIBADH PE=1 SV=2 ;
P25325	MPST	0.000298762	0.000223836	0.000302638	0.000413562	0.000126981	0.00020826	0.000188342					3-mercaptopyruvate sulfurtransferase OS=Homo sapiens GN=MPST PE=1 SV=3 ;
O95861	BPNT1	0.000288092	0.000575579	0.000389107	0.000398792	0.000204076	0.000401644	0.000326907	0.00011903	0.000258		0.000176045	3'(2'),5'-bisphosphate nucleotidase 1 OS=Homo sapiens GN=BPNT1 PE=1 SV=1 ;
P49189	ALDH9A1	0.000329304	0.000291576	0.000262818	0.0003108	0.000279923	0.000325543	0.000203821	0.000296853	0.000242	0.000270094	0.000365869	4-trimethylaminobutyraldehyde dehydrogenase OS=Homo sapiens GN=ALDH9A1 PE=1 SV=3 ;
P46783	RPS10	0.000627401	0.000671509	0.000302638	0.00117865	0.000380942	0.000599788	0.000474621		0.000482	0.000808645	0.000876311	40S ribosomal protein S10 OS=Homo sapiens GN=RPS10 PE=1 SV=1 ;
P62280	RPS11	0.000467998	0.000280504	0.000505674	0.00129565	0.000238692	0.000313181	0.000495649		0.000378	0.000422236	0.000343176	40S ribosomal protein S11 OS=Homo sapiens GN=RPS11 PE=1 SV=3 ;
P25398	RPS12	0.0015685	0.00209847	0.00128621	0.00147332	0.00247612	0.00196806	0.00127131	0.00166643	0.00135629	0.00134774	0.00191693	40S ribosomal protein S12 OS=Homo sapiens GN=RPS12 PE=1 SV=3 ;
P62277	RPS13	0.000391755	0.00117403	0.000992093	0.000474501		0.000327699	0.000666804					40S ribosomal protein S13 OS=Homo sapiens GN=RPS13 PE=1 SV=2 ;
P62263	RPS14	0.000489693	0.000587015	0.000396837	0.00128793	0.000499514	0.000573473	0.000222268	0.000485581	0.000659	0.000589079	0.000598474	40S ribosomal protein S14 OS=Homo sapiens GN=RPS14 PE=1 SV=3 ;
P62841	RPS15	0.000305974	0.000993371	0.000413258	0.000211772	0.00060688	0.000682518	0.000308621					40S ribosomal protein S15 OS=Homo sapiens GN=RPS15 PE=1 SV=2 ;
P62244	RPS15A	0.000682557	0.00042615	0.000768236		0.000290102	0.000475794	0.000430288					40S ribosomal protein S15a OS=Homo sapiens GN=RPS15A PE=1 SV=2 ;
P62249	RPS16	0.000303878	0.000379449	0.000410427	0.000420644		0.000423652	0.000306507	0.000502211	0.000545	0.000609253	0.000495176	40S ribosomal protein S16 OS=Homo sapiens GN=RPS16 PE=1 SV=2 ;
P08708	RPS17	0.000328639	0.000328294		0.00121312	0.000279358	0.000458172		0.000543131	0.000442	0.000329448	0.000535524	40S ribosomal protein S17 OS=Homo sapiens GN=RPS17 PE=1 SV=2 ;40S ribosomal protein S17-like OS=Homo sapiens GN=RPS17L PE=1 SV=1 ;
P62269	RPS18	0.000583766	0.000437365	0.00059134	0.000942759		0.000244157	0.000662418	0.000602983	0.000393	0.000731505	0.00118907	40S ribosomal protein S18 OS=Homo sapiens GN=RPS18 PE=1 SV=3 ;
P39019	RPS19	0.000305974	0.000611305	0.000826516	0.00134122	0.000346789	0.000426574	0.000308621					40S ribosomal protein S19 OS=Homo sapiens GN=RPS19 PE=1 SV=2 ;
P15880	RPS2	0.000353315	0.000340338	0.000477198	0.000558944	0.000128714	0.000422206	0.000343643	0.000250248	0.000339	0.00045538	0.000246743	40S ribosomal protein S2 OS=Homo sapiens GN=RPS2 PE=1 SV=2 ;
P60866	RPS20	0.000497101	0.000651759	0.000923174	0.00086014		0.000311865	0.000752101	0.000308079	0.000501	0.000934359	0.000759409	40S ribosomal protein S20 OS=Homo sapiens GN=RPS20 PE=1 SV=1 ;
P63220	RPS21	0.00213813	0.00160191	0.000842283	0.00098657	0.00166605	0.00119235	0.00148268	0.000662555	0.000479	0.000535849	0.000871032	40S ribosomal protein S21 OS=Homo sapiens GN=RPS21 PE=1 SV=1 ;
P62847	RPS24	0.000333581	0.000583153		0.000615679								40S ribosomal protein S24 OS=Homo sapiens GN=RPS24 PE=1 SV=1 ;
P62851	RPS25		0.000177278		0.000736968					0.000477	0.000355804	0.000578366	40S ribosomal protein S25 OS=Homo sapiens GN=RPS25 PE=1 SV=1 ;
P62854	RPS26		0.000289041		0.000356023								40S ribosomal protein S26 OS=Homo sapiens GN=RPS26 PE=1 SV=3 ;Putative 40S ribosomal protein S26-like 1 OS=Homo sapiens GN=RPS26P11 PE=5 SV=1 ;
P42677	RPS27		0.000527615		0.000487413								40S ribosomal protein S27 OS=Homo sapiens GN=RPS27 PE=1 SV=3 ;
P62857	RPS28	0.00300061	0.00096347	0.00057896	0.000741715	0.00218628	0.00143428	0.00162138	0.00132831	0.000865		0.000785823	40S ribosomal protein S28 OS=Homo sapiens GN=RPS28 PE=1 SV=1 ;
P23396	RPS3	0.000365154	0.000638349	0.000493189	0.00080032	0.000258664	0.000407264	0.00050643	0.000603479	0.000409	0.00054908	0.000743783	40S ribosomal protein S3 OS=Homo sapiens GN=RPS3 PE=1 SV=2 ;
P61247	RPS3A	0.00106434	0.00155287	0.000945745	0.00151209	0.000714267	0.00117146	0.000720407	0.00104152	0.0012056	0.000673871	0.00123231	40S ribosomal protein S3a OS=Homo sapiens GN=RPS3A PE=1 SV=2 ;
P62701	RPS4X	0.000393617	0.000547676		0.00101189		0.00028222		0.000139397	0.000378	0.000507325	0.000481055	40S ribosomal protein S4, X isoform OS=Homo sapiens GN=RPS4X PE=1 SV=2 ;
P46782	RPS5	0.000217482	0.000434506	0.000146869	0.000602098		0.000242562	0.000109681		0.000683	0.000327026	0.000620184	40S ribosomal protein S5 OS=Homo sapiens GN=RPS5 PE=1 SV=4 ;
P62753	RPS6	0.000593925	0.00093445	0.000360978	0.000493285	0.000353404	0.000596175	0.000269578		0.00032	0.000178616	0.000508102	40S ribosomal protein S6 OS=Homo sapiens GN=RPS6 PE=1 SV=1 ;
P62081	RPS7		0.000913807	0.000257399	0.00121351					0.00041	0.000573138	0.000745316	40S ribosomal protein S7 OS=Homo sapiens GN=RPS7 PE=1 SV=1 ;
P62241	RPS8	0.000639898	0.00101211	0.000480148	0.00137788	0.000664818	0.000535268	0.000215144	0.000705026	0.00114763	0.00128295	0.00104273	40S ribosomal protein S8 OS=Homo sapiens GN=RPS8 PE=1 SV=2 ;
P46781	RPS9	0.000152461	0.000171339	0.000205919	0.000949701		0.000318831	0.000115335		0.000308	0.00045851	0.000372658	40S ribosomal protein S9 OS=Homo sapiens GN=RPS9 PE=1 SV=3 ;
P08865	RPSA	0.00150394	0.00123945	0.00159116	0.0012838	0.00136364	0.00142577	0.0020858	0.00248552	0.00155093	0.00158303	0.0024507	40S ribosomal protein SA OS=Homo sapiens GN=RPSA PE=1 SV=4 ;
O14841	OPLAH		6.02169e-05	2.32618e-05	3.97347e-05								5-oxoprolinase OS=Homo sapiens GN=OPLAH PE=1 SV=3 ;
Q9H0D6	XRN2	4.67013e-05	4.66522e-05	2.10254e-05	2.15488e-05	2.64655e-05	3.90652e-05	3.53289e-05					5'-3' exoribonuclease 2 OS=Homo sapiens GN=XRN2 PE=1 SV=1 ;
Q5TFE4	NT5DC1		4.87029e-05	4.38992e-05									5'-nucleotidase domain-containing protein 1 OS=Homo sapiens GN=NT5DC1 PE=1 SV=1 ;
Q01813	PFKP	0.000150906	0.000155458	0.000280249	0.000626673	4.81037e-05	4.73366e-05	0.000171237	0.000116905	0.000203	0.000170187	0.000276642	6-phosphofructokinase type C OS=Homo sapiens GN=PFKP PE=1 SV=2 ;
P17858	PFKL	0.000208559	0.000468765	0.000307294	0.000328066	0.000161168	0.000269616	0.000272516	9.40035e-05	0.000102	0.00011404	0.000162202	6-phosphofructokinase, liver type OS=Homo sapiens GN=PFKL PE=1 SV=6 ;
P52209	PGD	0.0011635	0.00133051	0.00136469	0.00118674	0.000936976	0.000896423	0.00115813	0.0010247	0.00115318	0.000920817	0.00101034	6-phosphogluconate dehydrogenase, decarboxylating OS=Homo sapiens GN=PGD PE=1 SV=3 ;
O95336	PGLS	0.000859811	0.000687126	0.00089032	0.0010315	0.00107195	0.000623327	0.000650436	0.000497344	0.000617	0.000517157	0.00112086	6-phosphogluconolactonase OS=Homo sapiens GN=PGLS PE=1 SV=2 ;
P10809	HSPD1	0.000903326	0.000599436	0.000400877	0.000410856	0.000745929	0.000712445	0.000976222	0.0013756	0.000798	0.0012419	0.00113553	60 kDa heat shock protein, mitochondrial OS=Homo sapiens GN=HSPD1 PE=1 SV=2 ;
P10155	TROVE2	0.000494791	0.000411892	0.000538336	0.000266356	0.000327129	0.0003679	0.000457481	0.000204431	0.000222	0.000289339	0.000100784	60 kDa SS-A/Ro ribonucleoprotein OS=Homo sapiens GN=TROVE2 PE=1 SV=2 ;
P05388	RPLP0	0.000513174	0.000594191		0.000742651								60S acidic ribosomal protein P0 OS=Homo sapiens GN=RPLP0 PE=1 SV=1 ;
P05386	RPLP1									0.00104696	0.00117041	0.00126835	60S acidic ribosomal protein P1 OS=Homo sapiens GN=RPLP1 PE=1 SV=1 ;
P05387	RPLP2	0.00154317	0.00269772	0.000955285	0.00258117	0.000218628	0.00193627	0.00116739	0.00111578	0.00138381	0.00116023	0.00204314	60S acidic ribosomal protein P2 OS=Homo sapiens GN=RPLP2 PE=1 SV=1 ;
P27635	RPL10	0.000138213	0.000310652		0.000143491								60S ribosomal protein L10 OS=Homo sapiens GN=RPL10 PE=1 SV=4 ;
P62906	RPL10A	0.000204453	0.000510595		0.000377352					0.000275	0.000204956		60S ribosomal protein L10a OS=Homo sapiens GN=RPL10A PE=1 SV=2 ;
P30050	RPL12		0.000134302		0.00161289					0.00132616	0.000404323	0.00120493	60S ribosomal protein L12 OS=Homo sapiens GN=RPL12 PE=1 SV=1 ;
P26373	RPL13		0.000262557		9.70205e-05								60S ribosomal protein L13 OS=Homo sapiens GN=RPL13 PE=1 SV=4 ;
P50914	RPL14		0.000206138		0.000238039								60S ribosomal protein L14 OS=Homo sapiens GN=RPL14 PE=1 SV=4 ;
P61313	RPL15		0.000217253	0.000146869	0.000702448								60S ribosomal protein L15 OS=Homo sapiens GN=RPL15 PE=1 SV=2 ;
P18621	RPL17	0.000562615	0.00138499	0.000597053	0.000723172		0.000874012	0.000425611	0.000199247	0.000324	0.000362572	0.000491139	60S ribosomal protein L17 OS=Homo sapiens GN=RPL17 PE=1 SV=3 ;
Q07020	RPL18	0.000157327	0.000235743		0.00065334								60S ribosomal protein L18 OS=Homo sapiens GN=RPL18 PE=1 SV=2 ;
Q02543	RPL18A		0.000125908		0.000581572								60S ribosomal protein L18a OS=Homo sapiens GN=RPL18A PE=1 SV=2 ;
P84098	RPL19		0.00011306		0.000261114								60S ribosomal protein L19 OS=Homo sapiens GN=RPL19 PE=1 SV=1 ;
P46778	RPL21		0.000276998		0.000383837					0.000249		0.000225924	60S ribosomal protein L21 OS=Homo sapiens GN=RPL21 PE=1 SV=2 ;
P35268	RPL22		0.000259685		0.00103956					0.00124327	0.000868662	0.00155323	60S ribosomal protein L22 OS=Homo sapiens GN=RPL22 PE=1 SV=2 ;
P62829	RPL23		0.000237427		0.000292448								60S ribosomal protein L23 OS=Homo sapiens GN=RPL23 PE=1 SV=1 ;
P62750	RPL23A	0.000189599	0.00014205		0.000459293								60S ribosomal protein L23a OS=Homo sapiens GN=RPL23A PE=1 SV=1 ;
P83731	RPL24		0.000141145		0.000586758								60S ribosomal protein L24 OS=Homo sapiens GN=RPL24 PE=1 SV=1 ;
P61254	RPL26		0.000305653		0.000635317								60S ribosomal protein L26 OS=Homo sapiens GN=RPL26 PE=1 SV=1 ;60S ribosomal protein L26-like 1 OS=Homo sapiens GN=RPL26L1 PE=1 SV=1 ;
P61353	RPL27		0.000488819		0.000451573								60S ribosomal protein L27 OS=Homo sapiens GN=RPL27 PE=1 SV=2 ;
P46776	RPL27A		0.00052405		0.000691599					0.000269		0.000488484	60S ribosomal protein L27a OS=Homo sapiens GN=RPL27A PE=1 SV=2 ;
P39023	RPL3	0.00011009	0.000494884		0.000558771					9.87e-05		0.000179394	60S ribosomal protein L3 OS=Homo sapiens GN=RPL3 PE=1 SV=2 ;
P62888	RPL30		0.000385388		0.000356023		0.000215142		0.000637589	0.000692		0.000785823	60S ribosomal protein L30 OS=Homo sapiens GN=RPL30 PE=1 SV=2 ;
P62899	RPL31	0.00023662	0.000265918	0.000159793	0.000736968								60S ribosomal protein L31 OS=Homo sapiens GN=RPL31 PE=1 SV=1 ;
P62910	RPL32		0.000820734		0.000227459	0.000279358	0.000274903						60S ribosomal protein L32 OS=Homo sapiens GN=RPL32 PE=1 SV=2 ;
P42766	RPL35	0.000240467	0.000630564	0.000162391	0.000582518	0.000306612	0.000502871						60S ribosomal protein L35 OS=Homo sapiens GN=RPL35 PE=1 SV=2 ;
P63173	RPL38	0.00105634	0.000949706	0.000713362	0.00233958	0.000897935	0.00176723	0.00127857					60S ribosomal protein L38 OS=Homo sapiens GN=RPL38 PE=1 SV=2 ;
P36578	RPL4	0.000346341	0.00101198	0.0002105	0.000599278		0.000579421	5.24005e-05		0.000466	0.000260395	0.000296294	60S ribosomal protein L4 OS=Homo sapiens GN=RPL4 PE=1 SV=5 ;
P46777	RPL5	0.000647319	0.00141763	0.000235385	0.000723734	0.000338615	0.000749736	0.000188342	0.000493756	0.000603	0.000524122	0.000425985	60S ribosomal protein L5 OS=Homo sapiens GN=RPL5 PE=1 SV=3 ;
Q02878	RPL6	0.000462148	0.00100027	0.000242741	0.00067527	0.000130949	0.000386582			0.000276	0.000231643	0.000502053	60S ribosomal protein L6 OS=Homo sapiens GN=RPL6 PE=1 SV=3 ;
P18124	RPL7	0.000357792	0.00075951	8.05409e-05	0.000536547		0.000448934	9.02218e-05					60S ribosomal protein L7 OS=Homo sapiens GN=RPL7 PE=1 SV=1 ;
P62424	RPL7A	0.00016679	0.00141623		0.00142376		0.00060458		0.000137825	0.00127131	0.000501603	0.000883312	60S ribosomal protein L7a OS=Homo sapiens GN=RPL7A PE=1 SV=2 ;
P62917	RPL8	0.000402806	0.000732912	0.000194301	0.000358447		0.000529483	0.000130593		0.000464		0.000281306	60S ribosomal protein L8 OS=Homo sapiens GN=RPL8 PE=1 SV=2 ;
P36639	NUDT1	0.000525488	0.000506189	0.000557654		0.000382876	0.00025118	0.000397525					7,8-dihydro-8-oxoguanine triphosphatase OS=Homo sapiens GN=NUDT1 PE=1 SV=3 ;
P11021	HSPA5	0.0019447	0.000948738	0.00102314	0.00201896	0.00234507	0.00119167	0.00181326	0.00468077	0.00364997	0.00323025	0.00403485	78 kDa glucose-regulated protein OS=Homo sapiens GN=HSPA5 PE=1 SV=2 ;
Q6ZVK8	NUDT18		0.000205819	0.000216438		7.78396e-05	0.000191496	0.000173181					8-oxo-dGDP phosphatase NUDT18 OS=Homo sapiens GN=NUDT18 PE=1 SV=3 ;
Q9Y2D5	AKAP2		6.44931e-05	5.81319e-05									A-kinase anchor protein 2 OS=Homo sapiens GN=AKAP2 PE=1 SV=3 ;
Q8IZP0	ABI1	5.82234e-05	4.36217e-05	3.93192e-05	8.05958e-05		4.87033e-05	6.60679e-05	0.000144336		0.0001751	0.000106736	Abl interactor 1 OS=Homo sapiens GN=ABI1 PE=1 SV=4 ;
Q9BWD1	ACAT2	0.000447015	0.000530273	0.000427658	0.000283608	0.000253322	0.000498565	0.000422701					Acetyl-CoA acetyltransferase, cytosolic OS=Homo sapiens GN=ACAT2 PE=1 SV=2 ;
P24752	ACAT1	0.000103902	0.000103793	7.01668e-05		0.000176643	0.000144855	0.000131001	0.000257574				Acetyl-CoA acetyltransferase, mitochondrial OS=Homo sapiens GN=ACAT1 PE=1 SV=1 ;
Q9NR19	ACSS2		4.74176e-05	2.84938e-05	2.9203e-05		3.52943e-05	3.19187e-05					Acetyl-coenzyme A synthetase, cytoplasmic OS=Homo sapiens GN=ACSS2 PE=1 SV=1 ;
P39687	ANP32A	0.00148481	0.00160191	0.00168457	0.000616606	0.00176702	0.00149044	0.00184212	0.00125149	0.00103856	0.00098239	0.00116138	Acidic leucine-rich nuclear phosphoprotein 32 family member A OS=Homo sapiens GN=ANP32A PE=1 SV=1 ;
Q92688	ANP32B	0.00117839	0.000927004	0.00107431	0.000652473	0.000851429	0.000689996	0.00111429	0.000365153	0.000317		0.000504054	Acidic leucine-rich nuclear phosphoprotein 32 family member B OS=Homo sapiens GN=ANP32B PE=1 SV=1 ;
Q9BTT0	ANP32E	0.000275909	0.000454772	0.000409917	0.000305542	0.000422164	0.000276955	0.000417444	0.000478787	0.000297	0.00099572	0.00060696	Acidic leucine-rich nuclear phosphoprotein 32 family member E OS=Homo sapiens GN=ANP32E PE=1 SV=1 ;
Q99798	ACO2					8.05839e-05	4.75794e-05	0.000172115	0.000305511	5.1e-05	8.55298e-05	0.000185374	Aconitate hydratase, mitochondrial OS=Homo sapiens GN=ACO2 PE=1 SV=2 ;
O96019	ACTL6A					8.79097e-05	0.000173016						Actin-like protein 6A OS=Homo sapiens GN=ACTL6A PE=1 SV=1 ;
P61160	ACTR2	0.001614	0.00160293	0.00167296	0.00116905	0.00175485	0.00113031	0.00130615	0.00139574	0.0012622	0.000959496	0.00128444	Actin-related protein 2 OS=Homo sapiens GN=ACTR2 PE=1 SV=1 ;
Q92747	ARPC1A	0.000439665	0.00041924	0.000377889	0.000553279	0.000203856	0.000300907	0.000211655	0.000445882	0.000215		0.000293091	Actin-related protein 2/3 complex subunit 1A OS=Homo sapiens GN=ARPC1A PE=1 SV=2 ;
O15143	ARPC1B	0.00302136	0.00333589	0.00292632	0.0028891	0.00270346	0.00252733	0.00237584	0.00295656	0.00240633	0.00221182	0.00233212	Actin-related protein 2/3 complex subunit 1B OS=Homo sapiens GN=ARPC1B PE=1 SV=3 ;
O15144	ARPC2	0.00211972	0.00325011	0.00326244	0.00303658	0.00209518	0.00259783	0.00331896	0.00293291	0.00212185	0.00126014	0.00216887	Actin-related protein 2/3 complex subunit 2 OS=Homo sapiens GN=ARPC2 PE=1 SV=1 ;
O15145	ARPC3	0.00182782	0.00180515	0.00100993	0.00212764	0.0017656	0.00118147	0.00119417	0.00267752	0.0012293	0.000999449	0.00152308	Actin-related protein 2/3 complex subunit 3 OS=Homo sapiens GN=ARPC3 PE=1 SV=3 ;
P59998	ARPC4	0.000968311	0.000857374	0.000475575	0.00164502	0.000448968	0.000589078	0.000665923	0.00163667	0.00142088	0.00119131	0.00139858	Actin-related protein 2/3 complex subunit 4 OS=Homo sapiens GN=ARPC4 PE=1 SV=3 ;
O15511	ARPC5	0.00284022	0.0028617	0.00171963	0.00122015	0.00224781	0.00180234	0.00155588	0.00206372	0.000922	0.00132543	0.000957559	Actin-related protein 2/3 complex subunit 5 OS=Homo sapiens GN=ARPC5 PE=1 SV=3 ;
Q9BPX5	ARPC5L		0.000217253	0.0002611	0.000802797	0.000164328	0.000323415	0.000219363	0.000479234	0.00026		0.000354391	Actin-related protein 2/3 complex subunit 5-like protein OS=Homo sapiens GN=ARPC5L PE=1 SV=1 ;
P61158	ACTR3	0.00445785	0.00400255	0.00353609	0.0026936	0.00312774	0.0028707	0.00310466	0.00271891	0.002665	0.00244722	0.00289702	Actin-related protein 3 OS=Homo sapiens GN=ACTR3 PE=1 SV=3 ;
P68032	ACTC1	0.0151026	0.0132547	0.0157356	0.0121633	0.0186732	0.0174895	0.0131757	0.0131281	0.00902278	0.00943777	0.0115059	Actin, alpha cardiac muscle 1 OS=Homo sapiens GN=ACTC1 PE=1 SV=1 ;
P60709	ACTB	0.0261465		0.0315858	0.0233919	0.0345286	0.0343409	0.0287892	0.0211658				Actin, cytoplasmic 1 OS=Homo sapiens GN=ACTB PE=1 SV=1 ;Actin, cytoplasmic 2 OS=Homo sapiens GN=ACTG1 PE=1 SV=1 ;
P63261	ACTG1		0.0267395	0.0315325		0.0346292	0.0343409	0.028819		0.0181948	0.0182646		Actin, cytoplasmic 2 OS=Homo sapiens GN=ACTG1 PE=1 SV=1 ;
P53999	SUB1	0.00151381	0.00191935	0.0020446	0.000967149	0.00207868	0.00116888	0.00149754	0.00173203	0.00109643	0.000875502	0.00113851	Activated RNA polymerase II transcriptional coactivator p15 OS=Homo sapiens GN=SUB1 PE=1 SV=3 ;
O95433	AHSA1	0.000218768	0.000360589	0.00035457	0.00030283	0.000520696	0.000219597	0.000330991	0.00037963	0.000235	0.000263168	0.000267366	Activator of 90 kDa heat shock protein ATPase homolog 1 OS=Homo sapiens GN=AHSA1 PE=1 SV=1 ;
P07108	DBI	0.00815931	0.00687718	0.00551011	0.00317659	0.00505734	0.00625641	0.00424353	0.00189628	0.000915	0.000511212	0.00166197	Acyl-CoA-binding protein OS=Homo sapiens GN=DBI PE=1 SV=2 ;
P49753	ACOT2	9.18555e-05	9.17591e-05	8.27086e-05									Acyl-coenzyme A thioesterase 2, mitochondrial OS=Homo sapiens GN=ACOT2 PE=1 SV=6 ;Acyl-coenzyme A thioesterase 1 OS=Homo sapiens GN=ACOT1 PE=1 SV=1 ;
O75608	LYPLA1	0.000321494	0.000481735	0.000347376	0.000578538	0.000546569	0.000430283	0.000243206	0.000318795				Acyl-protein thioesterase 1 OS=Homo sapiens GN=LYPLA1 PE=1 SV=1 ;
O95372	LYPLA2		9.59299e-05	8.64681e-05	0.000132931								Acyl-protein thioesterase 2 OS=Homo sapiens GN=LYPLA2 PE=1 SV=1 ;
P13798	APEH	0.000101016	0.000151365	8.18612e-05	0.000279663	5.15209e-05	3.37996e-05		0.00052588	0.000163	9.11383e-05	0.000395058	Acylamino-acid-releasing enzyme OS=Homo sapiens GN=APEH PE=1 SV=4 ;
P46108	CRK	9.72944e-05	0.000145788	9.85566e-05	0.00023569								Adapter molecule crk OS=Homo sapiens GN=CRK PE=1 SV=2 ;
P07741	APRT	0.00139671	0.00160043	0.00155354	0.00147849	0.00125711	0.00171814	0.00155382	0.000814697	0.00121564	0.000370629	0.000903696	Adenine phosphoribosyltransferase OS=Homo sapiens GN=APRT PE=1 SV=2 ;
P00813	ADA		6.10463e-05	5.50252e-05									Adenosine deaminase OS=Homo sapiens GN=ADA PE=1 SV=3 ;
P55263	ADK	0.000245117	0.000183645	0.000358652	0.000791709	0.000451448	0.000375903	0.000309047	0.000151912	0.000165		0.000149784	Adenosine kinase OS=Homo sapiens GN=ADK PE=1 SV=2 ;
P23526	AHCY	0.000992763	0.000846382	0.00106344	0.000781891	0.000785693	0.000515443	0.000958188	0.000933507	0.000829	0.000669191	0.000962269	Adenosylhomocysteinase OS=Homo sapiens GN=AHCY PE=1 SV=4 ;
P54819	AK2	0.000742531	0.000649032	0.000626803	0.000428271	0.000683783	0.00041408	0.000748954	0.000920369	0.000416	0.00018609	0.00120997	Adenylate kinase 2, mitochondrial OS=Homo sapiens GN=AK2 PE=1 SV=2 ;
P00568	AK1	0.000228692	0.000342678	0.000308878	0.000211045	0.00110159	0.000510129	0.000346005					Adenylate kinase isoenzyme 1 OS=Homo sapiens GN=AK1 PE=1 SV=3 ;
P30566	ADSL	0.000366663	0.000412063	0.00018571	0.000211481	0.00015584	0.000332269	0.000161803	0.000189367				Adenylosuccinate lyase OS=Homo sapiens GN=ADSL PE=1 SV=2 ;
P30520	ADSS	0.000875649	0.000631749	0.000459931	0.000224466	0.00030325	0.0005697	0.000441612	0.000200994	0.000218	0.000341369	0.000198179	Adenylosuccinate synthetase isozyme 2 OS=Homo sapiens GN=ADSS PE=1 SV=3 ;
Q01518	CAP1	0.0166257	0.0158618	0.0181449	0.0154074	0.0251157	0.0204181	0.0148382	0.0191025	0.0167933	0.014279	0.0192535	Adenylyl cyclase-associated protein 1 OS=Homo sapiens GN=CAP1 PE=1 SV=5 ;
P61204	ARF3	0.00114388	0.00116308		0.00090481	0.000763989	0.001777	0.000865331	0.000202549				ADP-ribosylation factor 3 OS=Homo sapiens GN=ARF3 PE=1 SV=2 ;ADP-ribosylation factor 1 OS=Homo sapiens GN=ARF1 PE=1 SV=2 ;
P18085	ARF4	0.000410798		0.000776772	0.000796107								ADP-ribosylation factor 4 OS=Homo sapiens GN=ARF4 PE=1 SV=3 ;
P84085	ARF5	0.000575118		0.000721288									ADP-ribosylation factor 5 OS=Homo sapiens GN=ARF5 PE=1 SV=2 ;
P62330	ARF6		0.000126627	0.000114138									ADP-ribosylation factor 6 OS=Homo sapiens GN=ARF6 PE=1 SV=2 ;
Q9NVJ2	ARL8B		0.000119139	0.000375857			0.000266035	0.000300739					ADP-ribosylation factor-like protein 8B OS=Homo sapiens GN=ARL8B PE=1 SV=1 ;
Q9UKK9	NUDT5	0.000405171	0.000303559	0.000410427	0.000888026	0.000401816	0.000451895	0.000868436	0.000920719	0.000999	0.000812337	0.00132047	ADP-sugar pyrophosphatase OS=Homo sapiens GN=NUDT5 PE=1 SV=1 ;
P43652	AFM									0.000133	0.000259873	0.000150867	Afamin OS=Homo sapiens GN=AFM PE=1 SV=1 ;
O43488	AKR7A2	0.00057672	0.000154316	0.000111277	0.000313628	0.000315153	0.000310127	9.34888e-05	0.000255302	0.000166		0.000151036	Aflatoxin B1 aldehyde reductase member 2 OS=Homo sapiens GN=AKR7A2 PE=1 SV=3 ;
O00170	AIP		0.000100726	9.07915e-05	0.000248137		0.00011246	0.000101705					AH receptor-interacting protein OS=Homo sapiens GN=AIP PE=1 SV=2 ;
P49588	AARS	0.000381941	0.000274708	0.000577764	0.00054985	0.000246747	0.000345049	0.000462293	0.000435543	0.000514	0.00048243	0.000317414	Alanine--tRNA ligase, cytoplasmic OS=Homo sapiens GN=AARS PE=1 SV=2 ;
P14550	AKR1A1	0.000819069	0.000613656	0.0005224	0.00072437	0.000657565	0.000609016	0.000344231	0.000394815	0.000428	0.000205271	0.000611733	Alcohol dehydrogenase [NADP(+)] OS=Homo sapiens GN=AKR1A1 PE=1 SV=3 ;
P11766	ADH5	0.000672216	0.000622134	0.000587475	0.000903147	0.000504188	0.000694608	0.000329044	0.000294075	0.000372	0.000475674	0.000289956	Alcohol dehydrogenase class-3 OS=Homo sapiens GN=ADH5 PE=1 SV=4 ;
Q8IZ83	ALDH16A1	0.000147519	0.000124338	6.22635e-05	0.000178677		0.000123398	8.3697e-05					Aldehyde dehydrogenase family 16 member A1 OS=Homo sapiens GN=ALDH16A1 PE=1 SV=2 ;
P05091	ALDH2	5.72098e-05	4.28623e-05	9.65867e-05				8.6557e-05	0.000248191				Aldehyde dehydrogenase, mitochondrial OS=Homo sapiens GN=ALDH2 PE=1 SV=2 ;
Q96C23	GALM	8.64839e-05	9.71922e-05	0.000116808	0.000808079	7.35152e-05	0.000144686	0.000130848	0.000267992				Aldose 1-epimerase OS=Homo sapiens GN=GALM PE=1 SV=1 ;
P15121	AKR1B1	0.000374399	0.000525945	0.000821721	0.000518261	0.000437601	0.000508919	0.000672666	0.000232034				Aldose reductase OS=Homo sapiens GN=AKR1B1 PE=1 SV=3 ;
P55008	AIF1	0.00120724	0.000376868	0.000611453	0.00104446	0.000684141	0.000252462	0.000608843					Allograft inflammatory factor 1 OS=Homo sapiens GN=AIF1 PE=1 SV=1 ;
P01009	SERPINA1									0.00214152	0.00175561	0.00112422	Alpha-1-antitrypsin OS=Homo sapiens GN=SERPINA1 PE=1 SV=3 ;
P08697	SERPINF2									0.000486	0.000543489	0.000257673	Alpha-2-antiplasmin OS=Homo sapiens GN=SERPINF2 PE=1 SV=3 ;
P02765	AHSG	0.000362667	0.000120762		0.00128294	0.000959103	0.000876394	0.000792575	0.00309674	0.00368577	0.0036356	0.00369358	Alpha-2-HS-glycoprotein OS=Homo sapiens GN=AHSG PE=1 SV=1 ;
P01023	A2M					7.6757e-05	9.23182e-05	0.000174567	0.00115655	0.00145751	0.00156901	0.000882851	Alpha-2-macroglobulin OS=Homo sapiens GN=A2M PE=1 SV=3 ;
P12814	ACTN1	0.00217189	0.00154026	0.00282146	0.00234089	0.00171937	0.001581	0.00229519	0.00343187	0.00298831	0.00221879	0.0027354	Alpha-actinin-1 OS=Homo sapiens GN=ACTN1 PE=1 SV=2 ;
Q08043	ACTN3									0.000486	0.000320855	0.000521556	Alpha-actinin-3 OS=Homo sapiens GN=ACTN3 PE=1 SV=2 ;
O43707	ACTN4	0.00228893	0.00158111	0.00299283	0.00228083	0.00218028	0.00134434	0.00278766	0.00354138	0.00294782	0.00219692	0.00327354	Alpha-actinin-4 OS=Homo sapiens GN=ACTN4 PE=1 SV=2 ;
P04745	AMY1A									0.000506	0.000565735	0.000318327	Alpha-amylase 1 OS=Homo sapiens GN=AMY1A PE=1 SV=2 ;Alpha-amylase 2B OS=Homo sapiens GN=AMY2B PE=1 SV=1 ;Pancreatic alpha-amylase OS=Homo sapiens GN=AMY2A PE=1 SV=2 ;
P61163	ACTR1A	0.000117995	0.000235743	7.9684e-05	0.000571673		0.000197404		0.000341263	0.000582	0.000414	0.000624896	Alpha-centractin OS=Homo sapiens GN=ACTR1A PE=1 SV=1 ;
O43768	ENSA	0.00134443	0.00164825	0.00173329	0.000845923		0.000817893	0.00120196					Alpha-endosulfine OS=Homo sapiens GN=ENSA PE=1 SV=1 ;
P06733	ENO1	0.00868924	0.00834823	0.009849	0.00686308	0.0103407	0.00800956	0.00770752	0.00629325	0.00591269	0.00486771	0.0058303	Alpha-enolase OS=Homo sapiens GN=ENO1 PE=1 SV=2 ;
P02771	AFP	7.28509e-05			0.000453798	0.000103211	0.000101565	9.18514e-05	0.00084279	0.0011759	0.00127803	0.000949697	Alpha-fetoprotein OS=Homo sapiens GN=AFP PE=1 SV=1 ;
P17050	NAGA					0.000152933		0.000136101					Alpha-N-acetylgalactosaminidase OS=Homo sapiens GN=NAGA PE=1 SV=2 ;
P54920	NAPA	0.000150394	0.000150236	0.000135418	0.000624549	0.000213069	0.000209672	0.000151695	0.000434965	0.000135	0.000226146	0.000306338	Alpha-soluble NSF attachment protein OS=Homo sapiens GN=NAPA PE=1 SV=3 ;
P40222	TXLNA	0.000189599	0.000101464		9.37332e-05								Alpha-taxilin OS=Homo sapiens GN=TXLNA PE=1 SV=3 ;
Q96IU4	ABHD14B	0.000352113	0.000263807	0.000332902	0.000487413	0.000119725	0.000176723	0.000159821					Alpha/beta hydrolase domain-containing protein 14B OS=Homo sapiens GN=ABHD14B PE=1 SV=1 ;
Q06203	PPAT			5.7952e-05	3.95964e-05								Amidophosphoribosyltransferase OS=Homo sapiens GN=PPAT PE=1 SV=1 ;
Q12904	AIMP1	0.000521398	0.000355125	0.000384118	0.000426486	0.000161168	0.00075334	0.000394431	0.000235009	0.000128	0.000285099	0.000173788	Aminoacyl tRNA synthase complex-interacting multifunctional protein 1 OS=Homo sapiens GN=AIMP1 PE=1 SV=2 ;
Q13155	AIMP2			6.24192e-05	0.000191919					0.000249	0.000416958	0.000169443	Aminoacyl tRNA synthase complex-interacting multifunctional protein 2 OS=Homo sapiens GN=AIMP2 PE=1 SV=2 ;
Q03154	ACY1	0.000289975	0.000217253	0.000318215	0.000577011	0.000308115	0.000151601	0.000246783	0.000314497	9.75e-05		0.000177195	Aminoacylase-1 OS=Homo sapiens GN=ACY1 PE=1 SV=1 ;
Q9H4A4	RNPEP	0.000705309	0.000801162	0.000906518	0.00114954	0.000580204	0.000589984	0.000636827	0.00107164	0.000979	0.000821086	0.000973211	Aminopeptidase B OS=Homo sapiens GN=RNPEP PE=1 SV=2 ;
P15144	ANPEP						3.83784e-05	5.78464e-05					Aminopeptidase N OS=Homo sapiens GN=ANPEP PE=1 SV=4 ;
Q7Z5R6	APBB1IP		6.6546e-05	5.99824e-05	0.000307377	3.7751e-05	3.71491e-05	6.71922e-05	0.000247712	5.97e-05	0.00016695	0.000244242	Amyloid beta A4 precursor protein-binding family B member 1-interacting protein OS=Homo sapiens GN=APBB1IP PE=1 SV=1 ;
Q6FI81	CIAPIN1		7.1025e-05	0.000128039	0.000164033								Anamorsin OS=Homo sapiens GN=CIAPIN1 PE=1 SV=2 ;
Q13685	AAMP	6.81509e-05	7.65892e-05		0.00021226								Angio-associated migratory cell protein OS=Homo sapiens GN=AAMP PE=1 SV=2 ;
P04083	ANXA1	0.00286372	0.00243374	0.00202051	0.00210038	0.00228896	0.00257424	0.0021987	0.00296682	0.00235718	0.00231375	0.0025596	Annexin A1 OS=Homo sapiens GN=ANXA1 PE=1 SV=2 ;
P50995	ANXA11	0.0003807	0.000416868	0.000454857	0.000709403	0.000298719	0.000514423	0.000354455	0.00108895	0.000355	0.000528422	0.000966329	Annexin A11 OS=Homo sapiens GN=ANXA11 PE=1 SV=1 ;
P07355	ANXA2	0.00235573	0.00245131	0.00223899	0.00292879	0.00318913	0.00310178	0.00264012	0.00492063	0.0036968	0.0033455	0.00394534	Annexin A2 OS=Homo sapiens GN=ANXA2 PE=1 SV=2 ;
P09525	ANXA4	0.00148351	0.00152826	0.00234806	0.00227816	0.00185217	0.00155118	0.00234973	0.00367763	0.00255669	0.00362496	0.0028329	Annexin A4 OS=Homo sapiens GN=ANXA4 PE=1 SV=4 ;
P08758	ANXA5	0.00203345	0.00270073	0.00352668	0.00332659	0.00243565	0.00316998	0.00272695	0.00400984	0.00310817	0.00264073	0.00293701	Annexin A5 OS=Homo sapiens GN=ANXA5 PE=1 SV=2 ;
P08133	ANXA6	0.00191177	0.00192622	0.00143944	0.00127756	0.00171849	0.00165432	0.00192831	0.00171595	0.00100496	0.00171822	0.00166506	Annexin A6 OS=Homo sapiens GN=ANXA6 PE=1 SV=3 ;
P20073	ANXA7			8.18612e-05	0.000167798			4.58504e-05	0.00026294	0.000163		0.000333331	Annexin A7 OS=Homo sapiens GN=ANXA7 PE=1 SV=3 ;
P01008	SERPINC1									0.0006	0.000766819	0.000389524	Antithrombin-III OS=Homo sapiens GN=SERPINC1 PE=1 SV=1 ;
Q10567	AP1B1		4.67014e-05		0.000118643								AP-1 complex subunit beta-1 OS=Homo sapiens GN=AP1B1 PE=1 SV=2 ;
Q9BXS5	AP1M1			0.00011805	0.000120989		0.000146225	7.9344e-05					AP-1 complex subunit mu-1 OS=Homo sapiens GN=AP1M1 PE=1 SV=3 ;
O95782	AP2A1	3.02738e-05			0.000115243								AP-2 complex subunit alpha-1 OS=Homo sapiens GN=AP2A1 PE=1 SV=3 ;
O00203	AP3B1		3.03837e-05		7.48495e-05								AP-3 complex subunit beta-1 OS=Homo sapiens GN=AP3B1 PE=1 SV=3 ;
O14617	AP3D1		2.88289e-05		2.66323e-05								AP-3 complex subunit delta-1 OS=Homo sapiens GN=AP3D1 PE=1 SV=1 ;
Q2M2I8	AAK1		3.45887e-05	3.11771e-05	8.52085e-05		6.43634e-05	3.49245e-05					AP2-associated protein kinase 1 OS=Homo sapiens GN=AAK1 PE=1 SV=3 ;
P02647	APOA1									0.0023096	0.00208219	0.00101539	Apolipoprotein A-I OS=Homo sapiens GN=APOA1 PE=1 SV=1 ;
Q0VD83	APOBR	2.71852e-05		1.83586e-05	0.000366903	3.46629e-05	7.95905e-05	4.11305e-05	0.000336961	0.000128		0.000166121	Apolipoprotein B receptor OS=Homo sapiens GN=APOBR PE=1 SV=2 ;
P04114	APOB									6.98e-05	9.25963e-05	6.33756e-05	Apolipoprotein B-100 OS=Homo sapiens GN=APOB PE=1 SV=2 ;
P02656	APOC3									0.00140653	0.00157237	0.00109539	Apolipoprotein C-III OS=Homo sapiens GN=APOC3 PE=1 SV=1 ;
Q9BZZ5	API5	0.000112891	4.22897e-05	7.62372e-05	7.81348e-05	7.19719e-05		6.40506e-05	6.99645e-05				Apoptosis inhibitor 5 OS=Homo sapiens GN=API5 PE=1 SV=3 ;
Q9ULZ3	PYCARD	0.000606718	0.00068184	0.000512157	0.00089234	0.000193401	0.000570952	0.000286859	0.000658025				Apoptosis-associated speck-like protein containing a CARD OS=Homo sapiens GN=PYCARD PE=1 SV=2 ;
O14727	APAF1		3.55125e-05	2.40074e-05									Apoptotic protease-activating factor 1 OS=Homo sapiens GN=APAF1 PE=1 SV=2 ;
Q96P48	ARAP1		4.58479e-05	2.06629e-05									Arf-GAP with Rho-GAP domain, ANK repeat and PH domain-containing protein 1 OS=Homo sapiens GN=ARAP1 PE=1 SV=3 ;
Q9ULH1	ASAP1					2.22694e-05	3.28715e-05						Arf-GAP with SH3 domain, ANK repeat and PH domain-containing protein 1 OS=Homo sapiens GN=ASAP1 PE=1 SV=4 ;
P53367	ARFIP1		8.91145e-05	5.355e-05	0.000137207		6.63305e-05	5.99866e-05					Arfaptin-1 OS=Homo sapiens GN=ARFIP1 PE=1 SV=2 ;
P54136	RARS	0.000224072	0.000268604	9.07915e-05	0.000294663	0.000190471	0.000224921	6.7803e-05	5.55475e-05	0.000301	0.000336935	0.000328617	Arginine--tRNA ligase, cytoplasmic OS=Homo sapiens GN=RARS PE=1 SV=2 ;
P04424	ASL	0.000318723	0.000238791	0.000150667		0.000135464	0.000133304	0.000120555					Argininosuccinate lyase OS=Homo sapiens GN=ASL PE=1 SV=4 ;
P00966	ASS1	0.000323055	0.000403395	0.000606011	0.000695628	0.000244099	0.000210181	0.000353004	0.000266952	0.000193		0.000482556	Argininosuccinate synthase OS=Homo sapiens GN=ASS1 PE=1 SV=2 ;
P18440	NAT1						0.000170629	0.000115733					Arylamine N-acetyltransferase 1 OS=Homo sapiens GN=NAT1 PE=1 SV=2 ;
P08243	ASNS		5.92508e-05	3.56045e-05			6.61531e-05	3.98841e-05					Asparagine synthetase [glutamine-hydrolyzing] OS=Homo sapiens GN=ASNS PE=1 SV=4 ;
O43776	NARS	0.000701656	0.000788533	0.00063786	0.000803164	0.000458799	0.000383761	0.000530794	0.000802804	0.000581	0.000284059	0.000395779	Asparagine--tRNA ligase, cytoplasmic OS=Homo sapiens GN=NARS PE=1 SV=1 ;
P17174	GOT1	0.000143232	5.36557e-05	0.000145091	0.000297404	0.000121754	5.99062e-05	8.12651e-05					Aspartate aminotransferase, cytoplasmic OS=Homo sapiens GN=GOT1 PE=1 SV=3 ;
P14868	DARS	0.000177111	0.000486543	0.000318948	0.000367748	0.00025092	0.000493838	0.000245634	0.000365882	0.000318	0.00039948	0.000360757	Aspartate--tRNA ligase, cytoplasmic OS=Homo sapiens GN=DARS PE=1 SV=2 ;
Q15121	PEA15	0.0011376	0.00161937	0.00245836	0.000314944	0.000870307	0.00123706	0.00258173					Astrocytic phosphoprotein PEA-15 OS=Homo sapiens GN=PEA15 PE=1 SV=2 ;
Q8WWM7	ATXN2L	6.87848e-05	6.18413e-05	7.43224e-05		2.33881e-05	5.75378e-05	6.24418e-05					Ataxin-2-like protein OS=Homo sapiens GN=ATXN2L PE=1 SV=2 ;
P25705	ATP5A1							8.09222e-05	0.000132591		0.00028149	0.000130734	ATP synthase subunit alpha, mitochondrial OS=Homo sapiens GN=ATP5A1 PE=1 SV=1 ;
P06576	ATP5B	0.000195692	8.378e-05	9.43957e-05	5.80472e-05	0.000213875	0.000163695	0.000148039	0.000623728	0.000376	0.000378336	0.000341662	ATP synthase subunit beta, mitochondrial OS=Homo sapiens GN=ATP5B PE=1 SV=3 ;
P61221	ABCE1	0.00027158	0.000295957	0.000133383	0.000239231	0.000104934	0.000144565	0.000112062					ATP-binding cassette sub-family E member 1 OS=Homo sapiens GN=ABCE1 PE=1 SV=1 ;
P53396	ACLY	0.00083279	0.00086546	0.000644034	0.000502022	0.000639402	0.000719093	0.000558867	0.000549421	0.000452	0.00036356	0.000640221	ATP-citrate synthase OS=Homo sapiens GN=ACLY PE=1 SV=3 ;
P46063	RECQL	0.000136722	3.41446e-05	9.23304e-05	6.30858e-05		0.000114366	8.61903e-05					ATP-dependent DNA helicase Q1 OS=Homo sapiens GN=RECQL PE=1 SV=3 ;
Q08211	DHX9									4.7e-05	0.00022763	9.96201e-05	ATP-dependent RNA helicase A OS=Homo sapiens GN=DHX9 PE=1 SV=4 ;
Q92499	DDX1		8.98371e-05		6.91599e-05								ATP-dependent RNA helicase DDX1 OS=Homo sapiens GN=DDX1 PE=1 SV=2 ;
Q9NUU7	DDX19A		0.000162258	6.26803e-05	8.56541e-05								ATP-dependent RNA helicase DDX19A OS=Homo sapiens GN=DDX19A PE=1 SV=1 ;
O00148	DDX39A	0.000380975		0.000421	0.00043148	0.000176643		0.000314403					ATP-dependent RNA helicase DDX39A OS=Homo sapiens GN=DDX39A PE=1 SV=2 ;
O00571	DDX3X	4.4679e-05		3.01724e-05	0.000247388								ATP-dependent RNA helicase DDX3X OS=Homo sapiens GN=DDX3X PE=1 SV=3 ;
O15523	DDX3Y					3.80942e-05	7.49736e-05	5.08523e-05					ATP-dependent RNA helicase DDX3Y OS=Homo sapiens GN=DDX3Y PE=1 SV=2 ;
O43681	ASNA1	0.000127489	0.000222872	0.000143492	0.000352954	0.000108372	0.000142191	0.00016074	0.000210698		0.000191705	0.000311619	ATPase ASNA1 OS=Homo sapiens GN=ASNA1 PE=1 SV=2 ;
O95817	BAG3	0.000154317	0.000115616	0.00013895	5.34035e-05	8.74511e-05	8.60566e-05	9.72826e-05					BAG family molecular chaperone regulator 3 OS=Homo sapiens GN=BAG3 PE=1 SV=3 ;
O43491	EPB41L2	0.000250158	0.000143322	0.000278247	0.000244434	0.000112577	0.000196945	0.000222637	0.000237113	0.000119	0.00015489	0.000161856	Band 4.1-like protein 2 OS=Homo sapiens GN=EPB41L2 PE=1 SV=1 ;
O75531	BANF1	0.00116316	0.00074696		0.000805052	0.000564993	0.00111197						Barrier-to-autointegration factor OS=Homo sapiens GN=BANF1 PE=1 SV=1 ;
Q7L1Q6	BZW1	0.000635316	0.000396655	0.000333697	0.000122144	0.000390034	0.000472387	0.000293705					Basic leucine zipper and W2 domain-containing protein 1 OS=Homo sapiens GN=BZW1 PE=1 SV=1 ;
Q9Y6E2	BZW2										0.000106147	8.62717e-05	Basic leucine zipper and W2 domain-containing protein 2 OS=Homo sapiens GN=BZW2 PE=1 SV=1 ;
Q13884	SNTB1			3.71266e-05	9.5127e-05								Beta-1-syntrophin OS=Homo sapiens GN=SNTB1 PE=1 SV=3 ;
P02749	APOH									0.000692	0.000515658	0.000366717	Beta-2-glycoprotein 1 OS=Homo sapiens GN=APOH PE=1 SV=3 ;
P61769	B2M	0.000372825		0.00016785	0.00043007		0.00020791	0.00037605	0.00184847	0.00117014	0.000934359	0.00151882	Beta-2-microglobulin OS=Homo sapiens GN=B2M PE=1 SV=1 ;
Q562R1	ACTBL2	0.00471981	0.00424337	0.00579037	0.00283114	0.00551657	0.0054286	0.00490941					Beta-actin-like protein 2 OS=Homo sapiens GN=ACTBL2 PE=1 SV=2 ;
P25098	ADRBK1	6.43922e-05	0.000225136	8.69701e-05	7.42791e-05	7.29817e-05	0.000179545	0.000113661					Beta-adrenergic receptor kinase 1 OS=Homo sapiens GN=ADRBK1 PE=1 SV=2 ;
P49407	ARRB1	0.000247658	0.00026507	0.000262818	0.000195898	0.000210521	0.000177569	0.000347937					Beta-arrestin-1 OS=Homo sapiens GN=ARRB1 PE=1 SV=2 ;
P42025	ACTR1B					6.68675e-05			0.000195007	0.000423	0.000236572	0.000384552	Beta-centractin OS=Homo sapiens GN=ACTR1B PE=1 SV=1 ;Alpha-centractin OS=Homo sapiens GN=ACTR1A PE=1 SV=1 ;
P13929	ENO3	0.00074966		0.00239321	0.000754703			0.0014951	0.000591313				Beta-enolase OS=Homo sapiens GN=ENO3 PE=1 SV=5 ;
P06865	HEXA					0.000142583	4.67699e-05	0.000169187	0.000415819				Beta-hexosaminidase subunit alpha OS=Homo sapiens GN=HEXA PE=1 SV=2 ;
P07686	HEXB	0.000319181	0.000159423	0.000143699	0.000128866	0.000474808	0.000400488	0.000342064	0.000494533	0.000179	0.000119988	0.000390085	Beta-hexosaminidase subunit beta OS=Homo sapiens GN=HEXB PE=1 SV=3 ;
Q53H82	LACTB2	0.000256749	0.000115416	0.000242741	0.000319865	0.000349197	0.000300675	0.000194227	0.000190945				Beta-lactamase-like protein 2 OS=Homo sapiens GN=LACTB2 PE=1 SV=2 ;
P55957	BID	0.000985916	0.00034092	0.000460942	0.000787359	0.000322336	0.000507513	0.000458974	0.000470018	0.000306		0.000556121	BH3-interacting domain death agonist OS=Homo sapiens GN=BID PE=1 SV=1 ;
O43252	PAPSS1		0.000124294	4.80148e-05	6.56132e-05								Bifunctional 3'-phosphoadenosine 5'-phosphosulfate synthase 1 OS=Homo sapiens GN=PAPSS1 PE=1 SV=2 ;
Q3LXA3	DAK	0.000231476	0.000231233	0.000191057	0.00016021	0.000196765	0.000215142	0.000155652		0.000138		6.28658e-05	Bifunctional ATP-dependent dihydroxyacetone kinase/FAD-AMP lyase (cyclizing) OS=Homo sapiens GN=DAK PE=1 SV=2 ;
Q13057	COASY	7.86635e-05	0.000196452	0.000159368	7.25934e-05		4.38675e-05	5.9508e-05					Bifunctional coenzyme A synthase OS=Homo sapiens GN=COASY PE=1 SV=4 ;
P07814	EPRS	0.000518388	0.00083539	0.0006341	0.000683732	0.000424025	0.000670894	0.000384755	0.000448568	0.000632	0.00070596	0.000669405	Bifunctional glutamate/proline--tRNA ligase OS=Homo sapiens GN=EPRS PE=1 SV=5 ;
P31939	ATIC	0.00077441	0.000917087	0.000792892	0.00136591	0.000679519	0.000710476	0.00060473	0.00092892	0.00114247	0.00090153	0.000854848	Bifunctional purine biosynthesis protein PURH OS=Homo sapiens GN=ATIC PE=1 SV=3 ;
P53004	BLVRA	0.000649506	0.00052405	0.000843502	0.000380379	0.000721988	0.000543305	0.000680321	0.000247712	0.000336	0.000225382	0.000244242	Biliverdin reductase A OS=Homo sapiens GN=BLVRA PE=1 SV=2 ;
P50583	NUDT2	0.000201207	0.000226121	0.000271757	0.000696304	0.000256553	0.000673232	0.000380527					Bis(5'-nucleosyl)-tetraphosphatase [asymmetrical] OS=Homo sapiens GN=NUDT2 PE=1 SV=3 ;
Q13867	BLMH	0.000455038	0.000560083	0.000460942	0.000404927	0.000248659	0.000489388	0.000639286	0.000322298	0.00035	0.000195497	0.000198615	Bleomycin hydrolase OS=Homo sapiens GN=BLMH PE=1 SV=1 ;
Q9H3K6	BOLA2	0.0013757	0.00128836	0.00174193	0.00107117	0.0011694	0.00172614	0.00143096					BolA-like protein 2 OS=Homo sapiens GN=BOLA2 PE=1 SV=1 ;
P80723	BASP1	0.00195446	0.00107382	0.000351967		0.00149524	0.000926435	0.000443557					Brain acid soluble protein 1 OS=Homo sapiens GN=BASP1 PE=1 SV=2 ;
P54687	BCAT1	0.000191564	0.000114818	0.000181113	7.95518e-05	0.00013027	0.000160241	0.000231865					Branched-chain-amino-acid aminotransferase, cytosolic OS=Homo sapiens GN=BCAT1 PE=1 SV=3 ;
Q9NXR7	BRE		5.78585e-05		5.345e-05								BRCA1-A complex subunit BRE OS=Homo sapiens GN=BRE PE=1 SV=2 ;
Q9P287	BCCIP	0.000329685	0.000247004	0.000254448	0.000260781	0.000120106	0.000236382	0.000249403					BRCA2 and CDKN1A-interacting protein OS=Homo sapiens GN=BCCIP PE=1 SV=1 ;
Q9Y6D6	ARFGEF1		2.99619e-05	1.6204e-05	2.21431e-05		1.33809e-05	2.42023e-05					Brefeldin A-inhibited guanine nucleotide-exchange protein 1 OS=Homo sapiens GN=ARFGEF1 PE=1 SV=2 ;
Q9UBW5	BIN2	0.000130874	5.88314e-05	0.000123734	0.000271743	0.000111249	0.000109475	7.92035e-05	0.000291993	0.000211	7.87177e-05	0.000191935	Bridging integrator 2 OS=Homo sapiens GN=BIN2 PE=1 SV=3 ;
Q9NWV8	BABAM1			0.000151779	0.000124446								BRISC and BRCA1-A complex member 1 OS=Homo sapiens GN=BABAM1 PE=1 SV=1 ;
Q15018	FAM175B	7.1271e-05			0.00017265			8.08735e-05	0.000176681				BRISC complex subunit Abro1 OS=Homo sapiens GN=FAM175B PE=1 SV=2 ;
Q5VW32	BROX	0.000395806	0.00051221	0.000364491	0.000547895	9.17598e-05	0.000391285	0.000462743	0.000223001	0.000194		0.000175902	BRO1 domain-containing protein BROX OS=Homo sapiens GN=BROX PE=1 SV=1 ;
Q96CX2	KCTD12	0.000182015	0.000102276	9.21883e-05	0.000314944								BTB/POZ domain-containing protein KCTD12 OS=Homo sapiens GN=KCTD12 PE=1 SV=1 ;
P11586	MTHFD1	0.000205619	0.000201453	0.000117495	0.000273681	0.000309235	0.000277843	0.000107687	0.000411705	0.000277	0.000309188	0.000367278	C-1-tetrahydrofolate synthase, cytoplasmic OS=Homo sapiens GN=MTHFD1 PE=1 SV=3 ;
O60271	SPAG9	0.000167927	0.000176138	0.000143644	0.000278943	0.000152262	0.000168563	0.000186317	0.000111011	0.000166	0.000117838	0.000164184	C-Jun-amino-terminal kinase-interacting protein 4 OS=Homo sapiens GN=SPAG9 PE=1 SV=4 ;
Q13363	CTBP1	0.000100832		0.000249677									C-terminal-binding protein 1 OS=Homo sapiens GN=CTBP1 PE=1 SV=2 ;
P63098	PPP3R1		0.000521407	0.00023499	0.000301049		0.000363842	0.000197426					Calcineurin subunit B type 1 OS=Homo sapiens GN=PPP3R1 PE=1 SV=2 ;
Q9BRF8	CPPED1	0.000423881	0.000282291	0.000349865	0.00042377	0.000160141	0.000315175	0.000106887					Calcineurin-like phosphoesterase domain-containing protein 1 OS=Homo sapiens GN=CPPED1 PE=1 SV=3 ;
Q9Y376	CAB39	8.67375e-05	0.000487386	0.000556464	0.000480266	0.000147462	0.000326498	0.000426503	0.000107511				Calcium-binding protein 39 OS=Homo sapiens GN=CAB39 PE=1 SV=1 ;
Q9Y2V2	CARHSP1	0.000704226	0.000602988	0.000611453	0.000557043	0.000342071	0.000673232	0.000608843	0.000374096				Calcium-regulated heat stable protein 1 OS=Homo sapiens GN=CARHSP1 PE=1 SV=2 ;
Q14012	CAMK1	0.000319757	0.000239566	0.000215937	0.000580943	0.000101928	0.000100302	0.000181419	0.000148627				Calcium/calmodulin-dependent protein kinase type 1 OS=Homo sapiens GN=CAMK1 PE=1 SV=1 ;
Q13557	CAMK2D		8.88169e-05		0.000102562								Calcium/calmodulin-dependent protein kinase type II subunit delta OS=Homo sapiens GN=CAMK2D PE=1 SV=3 ;
Q9HB71	CACYBP	0.00181616	0.00189525	0.00166451	0.00121212	0.00148868	0.00124792	0.00157018	0.000643182	0.000785	0.000585204	0.00103053	Calcyclin-binding protein OS=Homo sapiens GN=CACYBP PE=1 SV=2 ;
P62158	CALM1	0.00526042	0.00394117	0.00623354	0.00247305	0.00548403	0.00423425	0.00630705	0.00381377	0.00106804	0.0022387	0.00206213	Calmodulin OS=Homo sapiens GN=CALM1 PE=1 SV=2 ;
P04632	CAPNS1	0.000110364	0.000165372	0.000186326	0.000496506	0.000375257	0.00050775	0.000166978	0.00034199	0.000223	0.00024893	0.00040464	Calpain small subunit 1 OS=Homo sapiens GN=CAPNS1 PE=1 SV=1 ;
P07384	CAPN1	6.21376e-05	4.65542e-05		0.00032972	3.52132e-05	6.93033e-05		0.000102693	5.57e-05	0.000155726	0.00027845	Calpain-1 catalytic subunit OS=Homo sapiens GN=CAPN1 PE=1 SV=1 ;
P17655	CAPN2	0.000190141	0.000189941	8.56034e-05	0.000365559	0.000179587	0.00022974	0.000127857	0.000104747	0.000114	0.000222377	7.74597e-05	Calpain-2 catalytic subunit OS=Homo sapiens GN=CAPN2 PE=1 SV=6 ;
P20810	CAST	0.000271545	0.000328641	0.000338545	0.000375886	0.000248581	0.00026209	0.000300229					Calpastatin OS=Homo sapiens GN=CAST PE=1 SV=4 ;
Q99439	CNN2	0.00028716	0.000430288	9.69618e-05	0.000397502	0.000244099	0.000280241	0.000181027					Calponin-2 OS=Homo sapiens GN=CNN2 PE=1 SV=4 ;
P27797	CALR	0.0040075	0.00294933	0.00299373	0.00216004	0.00455212	0.00403455	0.00517791	0.0062421	0.00481804	0.00415958	0.00528781	Calreticulin OS=Homo sapiens GN=CALR PE=1 SV=1 ;
O43852	CALU	0.000187794	0.000105523	6.341e-05	6.49884e-05	7.98165e-05	0.000274903	0.000177579	0.000232771	0.000189		0.000573775	Calumenin OS=Homo sapiens GN=CALU PE=1 SV=2 ;
P17612	PRKACA	0.0001264	0.000220967	0.000113813	0.00020413		0.000317196	0.000191239					cAMP-dependent protein kinase catalytic subunit alpha OS=Homo sapiens GN=PRKACA PE=1 SV=2 ;
P10644	PRKAR1A	0.000155262	0.000203568	0.000131064	0.00051044	6.599e-05	0.000162344	0.000117454	0.000288672	0.000157		0.000189752	cAMP-dependent protein kinase type I-alpha regulatory subunit OS=Homo sapiens GN=PRKAR1A PE=1 SV=1 ;
P13861	PRKAR2A	0.000146423	0.000137128	0.000173043	0.000177351	0.000155583	9.18612e-05	0.000138459	9.0746e-05				cAMP-dependent protein kinase type II-alpha regulatory subunit OS=Homo sapiens GN=PRKAR2A PE=1 SV=2 ;
P56211	ARPP19	0.000396127	0.000296783		0.000639729								cAMP-regulated phosphoprotein 19 OS=Homo sapiens GN=ARPP19 PE=1 SV=2 ;
P30622	CLIP1		1.54102e-05		4.98259e-05	2.62262e-05	1.72053e-05		3.8242e-05				CAP-Gly domain-containing linker protein 1 OS=Homo sapiens GN=CLIP1 PE=1 SV=2 ;
Q14444	CAPRIN1						3.4896e-05	0.000126234					Caprin-1 OS=Homo sapiens GN=CAPRIN1 PE=1 SV=2 ;
Q6JBY9	RCSD1	0.000355499	0.000319613	0.00045614		0.000181314	0.000327108	0.000510967					CapZ-interacting protein OS=Homo sapiens GN=RCSD1 PE=1 SV=1 ;
P00918	CA2	0.0164951	0.0135942	0.0170548	0.00370059	0.0190984	0.0141311	0.0150601	0.0026791	0.00267781	0.00205271	0.00243303	Carbonic anhydrase 2 OS=Homo sapiens GN=CA2 PE=1 SV=2 ;
P16152	CBR1	0.000213556	0.000319997	0.000144218	0.000480374	0.000136149	0.000312615	0.000242328					Carbonyl reductase [NADPH] 1 OS=Homo sapiens GN=CBR1 PE=1 SV=3 ;
O75828	CBR3		0.000119999		0.000295615		0.000178637		0.000132352				Carbonyl reductase [NADPH] 3 OS=Homo sapiens GN=CBR3 PE=1 SV=3 ;
P49747	COMP									0.000631	0.000675651	0.000358136	Cartilage oligomeric matrix protein OS=Homo sapiens GN=COMP PE=1 SV=2 ;
P68400	CSNK2A1	0.000189114	0.000198361	0.000255424	7.85345e-05	0.000160756	0.000284746	0.000286125					Casein kinase II subunit alpha OS=Homo sapiens GN=CSNK2A1 PE=1 SV=1 ;Casein kinase II subunit alpha 3 OS=Homo sapiens GN=CSNK2A3 PE=1 SV=2 ;
P19784	CSNK2A2	0.000169014	0.000126627		5.84895e-05	0.00014367		6.39286e-05					Casein kinase II subunit alpha' OS=Homo sapiens GN=CSNK2A2 PE=1 SV=1 ;
P29466	CASP1	7.32116e-05	0.000109702	9.88818e-05	7.60074e-05		0.000153102	0.000138459					Caspase-1 OS=Homo sapiens GN=CASP1 PE=1 SV=1 ;
P42574	CASP3		7.99993e-05	0.000108163	0.000110856	0.000136149	8.93187e-05						Caspase-3 OS=Homo sapiens GN=CASP3 PE=1 SV=2 ;
P55210	CASP7		7.31347e-05	6.59212e-05	0.000202686								Caspase-7 OS=Homo sapiens GN=CASP7 PE=1 SV=1 ;
P04040	CAT	0.00345164	0.00340597	0.00356275	0.00134015	0.0029579	0.00345063	0.00339658	0.00135654	0.00147211	0.00151909	0.00113176	Catalase OS=Homo sapiens GN=CAT PE=1 SV=3 ;
P21964	COMT	0.00147342	0.00151275	0.000958169	0.0003777	0.00102053	0.00127815	0.000825646	0.000270564				Catechol O-methyltransferase OS=Homo sapiens GN=COMT PE=1 SV=2 ;
P07858	CTSB						7.29831e-05	9.90044e-05	0.000432583	0.000117		0.000479839	Cathepsin B OS=Homo sapiens GN=CTSB PE=1 SV=3 ;
P07339	CTSD	0.00014358	0.000107572	4.84809e-05	0.000149063	6.10247e-05	0.000150129	0.000135771	0.000400428	0.000193	0.0002159	0.000219344	Cathepsin D OS=Homo sapiens GN=CTSD PE=1 SV=1 ;
P08311	CTSG	0.000173985	8.69012e-05										Cathepsin G OS=Homo sapiens GN=CTSG PE=1 SV=2 ;
Q9UBR2	CTSZ									0.000591	0.000220176	0.000656149	Cathepsin Z OS=Homo sapiens GN=CTSZ PE=1 SV=1 ;
P11717	IGF2R									4.79e-05	7.14179e-05	3.62784e-05	Cation-independent mannose-6-phosphate receptor OS=Homo sapiens GN=IGF2R PE=1 SV=3 ;
Q9NXV6	CDKN2AIP	7.64935e-05	7.64131e-05	5.16572e-05		4.33486e-05	6.3986e-05	9.64439e-05					CDKN2A-interacting protein OS=Homo sapiens GN=CDKN2AIP PE=1 SV=3 ;
Q8N163	CCAR2		4.80169e-05	3.24607e-05	9.98061e-05			3.63624e-05	0.000139019		0.000505951	0.000234981	Cell cycle and apoptosis regulator protein 2 OS=Homo sapiens GN=CCAR2 PE=1 SV=2 ;
P60953	CDC42	0.000541996	0.00139224	0.000888901	0.00123257	0.000394903	0.000712445	0.000761453	0.000479861	0.000312	0.000349284	0.000473139	Cell division control protein 42 homolog OS=Homo sapiens GN=CDC42 PE=1 SV=2 ;
P29762	CRABP1	0.000539735	0.00113225	0.00123927	0.000448277	0.000917598	0.00108356	0.00106159					Cellular retinoic acid-binding protein 1 OS=Homo sapiens GN=CRABP1 PE=2 SV=2 ;
P00450	CP									3.74e-05	4.1761e-05		Ceruloplasmin OS=Homo sapiens GN=CP PE=1 SV=1 ;
Q9H444	CHMP4B	0.000264085	0.000494639	0.000356681	0.000319865	0.000224484	0.000220904						Charged multivesicular body protein 4b OS=Homo sapiens GN=CHMP4B PE=1 SV=1 ;
P36222	CHI3L1							0.000175261	0.00105294	0.000727	0.000638682	0.000707856	Chitinase-3-like protein 1 OS=Homo sapiens GN=CHI3L1 PE=1 SV=2 ;
O00299	CLIC1	0.00276138	0.00239069	0.00290081	0.00445952	0.00286892	0.00195056	0.00246032	0.00365093	0.0040445	0.003045	0.00367478	Chloride intracellular channel protein 1 OS=Homo sapiens GN=CLIC1 PE=1 SV=4 ;
Q9Y696	CLIC4	0.000175361	0.000306559	0.00043422	0.000404572	0.000149064	0.000195583	0.000265316	0.000362267	0.000315	0.000439481	0.000214315	Chloride intracellular channel protein 4 OS=Homo sapiens GN=CLIC4 PE=1 SV=4 ;
P49585	PCYT1A	0.000120889	0.000120762	0.000108851	0.000306791		0.00013483	0.000121935	9.98948e-05	0.000108		0.000147743	Choline-phosphate cytidylyltransferase A OS=Homo sapiens GN=PCYT1A PE=1 SV=2 ;
Q9Y259	CHKB			0.000101135	5.18261e-05								Choline/ethanolamine kinase OS=Homo sapiens GN=CHKB PE=1 SV=3 ;
Q13185	CBX3	0.000646502	0.000847643	0.000545741	0.000838989	0.000549556	0.000270396	0.000183402	0.000701174	0.000761	0.000850624	0.000691352	Chromobox protein homolog 3 OS=Homo sapiens GN=CBX3 PE=1 SV=4 ;
P45973	CBX5	0.000309712	0.00011602	0.000418307	0.000428719	0.000131635		0.00035144	0.000191944				Chromobox protein homolog 5 OS=Homo sapiens GN=CBX5 PE=1 SV=1 ;
O75390	CS					5.39532e-05		7.20225e-05	0.000236017		9.54409e-05	0.000116356	Citrate synthase, mitochondrial OS=Homo sapiens GN=CS PE=1 SV=2 ;
Q00610	CLTC	0.000379651	0.000449811	0.000459107	0.000696636	0.00026268	0.000480055	0.000474216	0.000930214	0.000748	0.000809852	0.0012409	Clathrin heavy chain 1 OS=Homo sapiens GN=CLTC PE=1 SV=5 ;
Q14677	CLINT1	0.00011831	0.000265918	0.000191752		8.0455e-05	0.000158344	0.0001611					Clathrin interactor 1 OS=Homo sapiens GN=CLINT1 PE=1 SV=1 ;
P09496	CLTA		8.93541e-05		0.00028891					0.000401	0.00053801	0.000874545	Clathrin light chain A OS=Homo sapiens GN=CLTA PE=1 SV=1 ;
Q14019	COTL1	0.00416584	0.00390138	0.00323525	0.00367619	0.00486909	0.00348469	0.00346655	0.00271088	0.00140087	0.000939623	0.00254562	Coactosin-like protein OS=Homo sapiens GN=COTL1 PE=1 SV=3 ;
P12259	F5									6.26e-05	5.99939e-05	3.25071e-05	Coagulation factor V OS=Homo sapiens GN=F5 PE=1 SV=4 ;
P53621	COPA	0.000108741	0.000190096		0.000259237	5.13525e-05	0.000121281	5.48407e-05	0.000299521	0.00026	0.000436034	0.000472521	Coatomer subunit alpha OS=Homo sapiens GN=COPA PE=1 SV=2 ;
P53618	COPB1	0.000155181	0.000197648	0.000136235	0.000171847	6.59554e-05	0.000155769	0.00015261	3.84694e-05	0.000104	0.000116672	3.79306e-05	Coatomer subunit beta OS=Homo sapiens GN=COPB1 PE=1 SV=3 ;
P35606	COPB2	0.000130585	0.000171213		0.000293739	4.16261e-05	2.73083e-05		0.000283256	0.000439	0.000441809	0.000498729	Coatomer subunit beta' OS=Homo sapiens GN=COPB2 PE=1 SV=2 ;
P48444	ARCN1	0.000549875	0.000433656	0.000195442	0.000721104	0.000319813	0.000484174	0.000153253	0.000466338	0.000779	0.000739807	0.000848873	Coatomer subunit delta OS=Homo sapiens GN=ARCN1 PE=1 SV=1 ;
O14579	COPE		0.000143895		0.000132931		0.000120493		0.000178546	0.000258	0.000288802	0.000293408	Coatomer subunit epsilon OS=Homo sapiens GN=COPE PE=1 SV=3 ;
Q9Y678	COPG1	0.000135366	6.33862e-05	3.42806e-05	0.00036305	4.31502e-05	7.07702e-05	3.8401e-05	0.000146813	0.000137	0.000254436	0.000268834	Coatomer subunit gamma-1 OS=Homo sapiens GN=COPG1 PE=1 SV=1 ;
P61923	COPZ1			0.000112848	0.000693943	0.000213069	0.000209672	0.000126412	0.00031069	0.00045	0.000502548	0.00040845	Coatomer subunit zeta-1 OS=Homo sapiens GN=COPZ1 PE=1 SV=1 ;
P23528	CFL1	0.0188868	0.0191562	0.0219595	0.0143053	0.0230218	0.0200464	0.0213641	0.0135824	0.0125825	0.0109849	0.0131744	Cofilin-1 OS=Homo sapiens GN=CFL1 PE=1 SV=3 ;
Q9Y281	CFL2			0.00246669	0.00332967								Cofilin-2 OS=Homo sapiens GN=CFL2 PE=1 SV=1 ;
Q96CT7	CCDC124	0.000132634	0.0003478	0.000134355	0.0001377								Coiled-coil domain-containing protein 124 OS=Homo sapiens GN=CCDC124 PE=1 SV=1 ;
O60826	CCDC22	9.4346e-05			8.16241e-05								Coiled-coil domain-containing protein 22 OS=Homo sapiens GN=CCDC22 PE=1 SV=1 ;
Q86WR0	CCDC25		0.000213075	0.000192059									Coiled-coil domain-containing protein 25 OS=Homo sapiens GN=CCDC25 PE=1 SV=2 ;
A6NC98	CCDC88B		2.25201e-05		3.46737e-05								Coiled-coil domain-containing protein 88B OS=Homo sapiens GN=CCDC88B PE=1 SV=1 ;
O75534	CSDE1	5.55968e-05	8.33076e-05	8.76059e-05	0.000256533		4.65062e-05	7.00971e-05		9.97e-05		0.000135894	Cold shock domain-containing protein E1 OS=Homo sapiens GN=CSDE1 PE=1 SV=2 ;
P02452	COL1A1									0.000109	0.000167087	0.00011111	Collagen alpha-1(I) chain OS=Homo sapiens GN=COL1A1 PE=1 SV=5 ;
P02458	COL2A1									6.69e-05	4.48643e-05	6.07731e-05	Collagen alpha-1(II) chain OS=Homo sapiens GN=COL2A1 PE=1 SV=3 ;
P02461	COL3A1									5.43e-05	0.000136521	4.93149e-05	Collagen alpha-1(III) chain OS=Homo sapiens GN=COL3A1 PE=1 SV=4 ;
P12109	COL6A1	5.75437e-05	6.46687e-05		8.96118e-05	4.89148e-05	3.61011e-05	3.26483e-05	0.000160483	0.000194	0.00021632	0.000123071	Collagen alpha-1(VI) chain OS=Homo sapiens GN=COL6A1 PE=1 SV=3 ;
P08123	COL1A2									0.000131	0.000195353	0.00010585	Collagen alpha-2(I) chain OS=Homo sapiens GN=COL1A2 PE=1 SV=7 ;
Q14055	COL9A2					3.64908e-05	3.5909e-05						Collagen alpha-2(IX) chain OS=Homo sapiens GN=COL9A2 PE=1 SV=2 ;
P01024	C3									0.000993	0.000681975	0.000347784	Complement C3 OS=Homo sapiens GN=C3 PE=1 SV=2 ;
P0C0L4	C4A									0.000376	0.000357028	0.000227997	Complement C4-A OS=Homo sapiens GN=C4A PE=1 SV=2 ;
P0C0L5	C4B										0.000318775	0.00020727	Complement C4-B OS=Homo sapiens GN=C4B PE=1 SV=2 ;
P01031	C5									3.56e-05	9.28784e-05	2.15679e-05	Complement C5 OS=Homo sapiens GN=C5 PE=1 SV=4 ;
Q07021	C1QBP	0.000314654	0.000157162	0.000177076		0.00026747	0.000307073	0.000436392	0.000390015	0.000141	0.000394286	0.000128184	Complement component 1 Q subcomponent-binding protein, mitochondrial OS=Homo sapiens GN=C1QBP PE=1 SV=1 ;
P10643	C7									9.44e-05	5.27586e-05	4.288e-05	Complement component C7 OS=Homo sapiens GN=C7 PE=1 SV=2 ;
P07358	C8B									6.73e-05	7.52546e-05		Complement component C8 beta chain OS=Homo sapiens GN=C8B PE=1 SV=3 ;
P00751	CFB									0.000286	0.000261963		Complement factor B OS=Homo sapiens GN=CFB PE=1 SV=2 ;
P08603	CFH									0.000178	0.000126453		Complement factor H OS=Homo sapiens GN=CFH PE=1 SV=4 ;
NP_268972.1	GAS_HYP									6.56e-05	9.77483e-05		conserved hypothetical protein [Streptococcus pyogenes M1 GAS] ;
Q9NZB2	FAM120A	3.96836e-05	8.91942e-05	7.14638e-05	0.000100709	3.37328e-05	7.74548e-05	5.00335e-05					Constitutive coactivator of PPAR-gamma-like protein 1 OS=Homo sapiens GN=FAM120A PE=1 SV=2 ;
Q13098	GPS1	9.03589e-05	4.5132e-05	6.10208e-05	0.000145926		0.000100779	4.55703e-05					COP9 signalosome complex subunit 1 OS=Homo sapiens GN=GPS1 PE=1 SV=4 ;
P61201	COPS2	0.000267065	0.000125055	9.01767e-05	0.000184843	5.67544e-05	0.000111699	0.00012627					COP9 signalosome complex subunit 2 OS=Homo sapiens GN=COPS2 PE=1 SV=1 ;
Q9UNS2	COPS3		0.000130968	0.000165271			0.00011698	7.9344e-05					COP9 signalosome complex subunit 3 OS=Homo sapiens GN=COPS3 PE=1 SV=3 ;
Q9BT78	COPS4	7.28509e-05	0.000109162	7.37961e-05	0.000327743	9.28899e-05	0.000121878	8.26662e-05					COP9 signalosome complex subunit 4 OS=Homo sapiens GN=COPS4 PE=1 SV=1 ;
Q92905	COPS5	0.000221388	0.00019904	0.000119606		0.000112914	0.000111114	6.6991e-05	0.000109765				COP9 signalosome complex subunit 5 OS=Homo sapiens GN=COPS5 PE=1 SV=4 ;
Q7L5N1	COPS6	0.000316579	0.000169418	0.000305415	6.26035e-05	0.000192219	0.000302646	0.000376338					COP9 signalosome complex subunit 6 OS=Homo sapiens GN=COPS6 PE=1 SV=1 ;
Q9H9Q2	COPS7B						9.37169e-05	0.000127131					COP9 signalosome complex subunit 7b OS=Homo sapiens GN=COPS7B PE=1 SV=1 ;
Q99829	CPNE1	0.000468172	0.000330128	0.000427751	0.000209669	0.000444787	0.000368585	0.000541667	0.000341354	0.000222	0.000248466	0.0002356	Copine-1 OS=Homo sapiens GN=CPNE1 PE=1 SV=1 ;
Q96FN4	CPNE2	5.39735e-05	6.06564e-05	5.46737e-05	0.000597703	4.58799e-05	9.02966e-05	4.08303e-05	0.000535202	0.000218	0.000486958	0.000263853	Copine-2 OS=Homo sapiens GN=CPNE2 PE=1 SV=3 ;
O75131	CPNE3	0.000137698	0.000144431	0.000148783	0.000476521	0.000163869	0.000184293	0.000125	0.00051203	0.000259	0.000414111	0.000336572	Copine-3 OS=Homo sapiens GN=CPNE3 PE=1 SV=1 ;
Q86YQ8	CPNE8	5.24423e-05			7.25934e-05								Copine-8 OS=Homo sapiens GN=CPNE8 PE=1 SV=2 ;
O00244	ATOX1	0.00413215	0.00342174	0.00132182	0.00105367	0.00369738	0.00436611	0.00197426					Copper transport protein ATOX1 OS=Homo sapiens GN=ATOX1 PE=1 SV=1 ;
O75367	H2AFY					0.000168966	0.000166272	0.000210517	0.000591313	0.000642	0.000777125	0.00058303	Core histone macro-H2A.1 OS=Homo sapiens GN=H2AFY PE=1 SV=4 ;
Q13951	CBFB	0.000325027	0.000487029	0.000219496	0.00022496	0.00034536	0.000203912	0.000184409					Core-binding factor subunit beta OS=Homo sapiens GN=CBFB PE=1 SV=2 ;
P31146	CORO1A	0.00176438	0.00158628	0.00162479	0.00179846	0.00209973	0.00142222	0.00162595	0.00174957	0.00163971	0.00159186	0.00207791	Coronin-1A OS=Homo sapiens GN=CORO1A PE=1 SV=4 ;
Q9BR76	CORO1B	0.000362914	0.000362533	0.000285928	0.000837273	0.000411324	0.000151787	0.000388931	0.000749721	0.000732	0.000454759	0.000665298	Coronin-1B OS=Homo sapiens GN=CORO1B PE=1 SV=1 ;
Q9ULV4	CORO1C	0.0011232	0.000724635	0.000568884	0.00107971	0.000795639	0.000548066	0.000448444	0.00131486	0.00063	0.000703726	0.00118205	Coronin-1C OS=Homo sapiens GN=CORO1C PE=1 SV=1 ;
P57737	CORO7	0.000159878	0.000215609	5.39842e-05	0.000387295	6.79519e-05	0.000173858	6.0473e-05	0.00025762	0.000172	0.000168286	0.000390788	Coronin-7 OS=Homo sapiens GN=CORO7 PE=1 SV=2 ;
Q9P1F3	ABRACL	0.000547731	0.000957523	0.00135627	0.000884564	0.000465596	0.00137452	0.000966821					Costars family protein ABRACL OS=Homo sapiens GN=ABRACL PE=1 SV=1 ;
P12277	CKB		0.000232649	0.000235915	0.000214922		0.000194813	8.80905e-05	0.00024056				Creatine kinase B-type OS=Homo sapiens GN=CKB PE=1 SV=1 ;
P46109	CRKL	0.000146423	0.000475376	0.000659212	0.000574278	0.000290421	0.000244963	0.000775371	0.000181492	0.000197		0.00017895	Crk-like protein OS=Homo sapiens GN=CRKL PE=1 SV=1 ;
P17812	CTPS1	0.000250233	0.000937386	0.000422465	0.00107379	0.000106354	0.000565156	0.000283947	0.000682361	0.000808	0.000752546	0.0010092	CTP synthase 1 OS=Homo sapiens GN=CTPS1 PE=1 SV=2 ;
O95319	CELF2							4.40453e-05	7.21681e-05				CUGBP Elav-like family member 2 OS=Homo sapiens GN=CELF2 PE=1 SV=1 ;
Q13616	CUL1	3.81153e-05	4.28347e-05	5.14797e-05	5.27612e-05	4.85996e-05		5.76675e-05					Cullin-1 OS=Homo sapiens GN=CUL1 PE=1 SV=2 ;
Q13617	CUL2		2.97447e-05		9.6174e-05								Cullin-2 OS=Homo sapiens GN=CUL2 PE=1 SV=2 ;
Q13618	CUL3		5.77078e-05	2.6008e-05	9.32938e-05								Cullin-3 OS=Homo sapiens GN=CUL3 PE=1 SV=2 ;
Q13619	CUL4A	5.84535e-05	0.000102186	0.000105266		8.28135e-05	0.00011409	7.36989e-05					Cullin-4A OS=Homo sapiens GN=CUL4A PE=1 SV=3 ;
Q13620	CUL4B	6.47919e-05	6.06786e-05	7.65712e-05		5.5076e-05	4.06483e-05	8.57749e-05					Cullin-4B OS=Homo sapiens GN=CUL4B PE=1 SV=4 ;
Q86VP6	CAND1	0.000132257	0.000261234	0.000276065	0.000208042	0.000112424	0.000191091	0.000236484	0.000134127	6.47e-05	7.23178e-05	5.8777e-05	Cullin-associated NEDD8-dissociated protein 1 OS=Homo sapiens GN=CAND1 PE=1 SV=2 ;
P42773	CDKN2C	0.000176056		0.000237787									Cyclin-dependent kinase 4 inhibitor C OS=Homo sapiens GN=CDKN2C PE=1 SV=1 ;
Q00534	CDK6	0.000952649	0.000917661	0.00088842	0.000439568	0.000539863	0.000872775	0.000892254	0.000112458				Cyclin-dependent kinase 6 OS=Homo sapiens GN=CDK6 PE=1 SV=1 ;
P35520	CBS			9.06267e-05	0.000130036								Cystathionine beta-synthase OS=Homo sapiens GN=CBS PE=1 SV=2 ;
P01040	CSTA		0.000339181	0.000407635	0.000208891								Cystatin-A OS=Homo sapiens GN=CSTA PE=1 SV=1 ;
P04080	CSTB	0.00679075	0.00746198	0.00774507	0.00407338	0.00564416	0.00643778	0.00684949	0.00205753	0.00142088	0.00136149	0.00350413	Cystatin-B OS=Homo sapiens GN=CSTB PE=1 SV=2 ;
P21291	CSRP1	0.000306502	0.000746315	0.000103493	0.000954622	0.000195406	0.000705062	0.000115933	0.000379911				Cysteine and glycine-rich protein 1 OS=Homo sapiens GN=CSRP1 PE=1 SV=3 ;
Q9UHD1	CHORDC1	0.000311811	0.000800957	0.000571549	0.000277473	0.000302918	0.000447131	0.000404367	0.000276065				Cysteine and histidine-rich domain-containing protein 1 OS=Homo sapiens GN=CHORDC1 PE=1 SV=2 ;
Q9Y4P1	ATG4B						0.000157387	8.54008e-05					Cysteine protease ATG4B OS=Homo sapiens GN=ATG4B PE=1 SV=2 ;
P49589	CARS		0.000103689	0.000120165	0.000191577		6.61531e-05	0.000179479	7.35188e-05				Cysteine--tRNA ligase, cytoplasmic OS=Homo sapiens GN=CARS PE=1 SV=3 ;
P50238	CRIP1	0.000576185	0.000719474	0.000389107	0.000531723	0.000326522		0.000435877					Cysteine-rich protein 1 OS=Homo sapiens GN=CRIP1 PE=1 SV=3 ;
P99999	CYCS	0.000845071	0.00073866	0.00104626		0.000838073	0.000471262	0.00138512					Cytochrome c OS=Homo sapiens GN=CYCS PE=1 SV=2 ;
P21399	ACO1	0.000332705	0.000162023	0.000134809	0.000126651	8.48443e-05	0.000153068	0.000113259	4.12389e-05				Cytoplasmic aconitate hydratase OS=Homo sapiens GN=ACO1 PE=1 SV=3 ;
Q14204	DYNC1H1	0.000190987	0.000217019	0.000191315	0.000385545	0.000137995	0.000276915	0.000187823	0.000145983	8.56e-05	0.000105301	0.000198401	Cytoplasmic dynein 1 heavy chain 1 OS=Homo sapiens GN=DYNC1H1 PE=1 SV=5 ;
Q13409	DYNC1I2	0.000301338	0.000382066	0.000344382	0.000385041	0.000216743	0.000310235	0.000438382	0.00020112	0.000187	0.000313699	0.000226632	Cytoplasmic dynein 1 intermediate chain 2 OS=Homo sapiens GN=DYNC1I2 PE=1 SV=3 ;
Q9Y6G9	DYNC1LI1	0.000197937	0.000190668	7.63829e-05	0.000273995	7.21095e-05	0.000212879	0.000128346	0.000350491	0.000266	0.000255117	0.000172791	Cytoplasmic dynein 1 light intermediate chain 1 OS=Homo sapiens GN=DYNC1LI1 PE=1 SV=3 ;
O43237	DYNC1LI2	0.000150292	0.000112601	8.11957e-05	0.000104021	7.6653e-05	7.54307e-05	6.82165e-05					Cytoplasmic dynein 1 light intermediate chain 2 OS=Homo sapiens GN=DYNC1LI2 PE=1 SV=1 ;
Q7L576	CYFIP1						1.97456e-05		8.77766e-05	3.18e-05		5.76981e-05	Cytoplasmic FMR1-interacting protein 1 OS=Homo sapiens GN=CYFIP1 PE=1 SV=1 ;
P28838	LAP3	0.000997314	0.00108878	0.00119306	0.00114387	0.000847762	0.00104876	0.00114246	0.0010949	0.00114985	0.000985487	0.00111438	Cytosol aminopeptidase OS=Homo sapiens GN=LAP3 PE=1 SV=3 ;
O00154	ACOT7	0.000233506	0.000262419	0.000183972	0.000188552		0.000195326	0.000117763					Cytosolic acyl coenzyme A thioester hydrolase OS=Homo sapiens GN=ACOT7 PE=1 SV=3 ;
Q96KP4	CNDP2	0.000280208	0.00041987	0.00027333	0.000775756	0.000132327	0.000312521	0.000259079	0.000501682	0.000377	9.36326e-05	0.000532705	Cytosolic non-specific dipeptidase OS=Homo sapiens GN=CNDP2 PE=1 SV=2 ;
P49902	NT5C2		3.95006e-05	0.000106814	0.000182454		8.82042e-05	0.000139594					Cytosolic purine 5'-nucleotidase OS=Homo sapiens GN=NT5C2 PE=1 SV=1 ;
O43175	PHGDH	0.000305209	0.000228666	0.000468437	0.000364874	0.000330198	0.000232094	0.000356825	0.000206349	0.000187	0.000166887	0.000339098	D-3-phosphoglycerate dehydrogenase OS=Homo sapiens GN=PHGDH PE=1 SV=4 ;
P30046	DDT	0.0017546	0.00253523	0.00228518	0.0012144	0.00159802	0.00167737	0.00341313	0.00108741	0.00151721	0.00113073		D-dopachrome decarboxylase OS=Homo sapiens GN=DDT PE=1 SV=3 ;
Q8TEA8	DTD1		0.000106028	0.00019114		0.000240595		0.000214115					D-tyrosyl-tRNA(Tyr) deacylase 1 OS=Homo sapiens GN=DTD1 PE=1 SV=2 ;
Q96EP5	DAZAP1	0.000254352			0.000100596	0.000277985	9.11841e-05		0.000450385	0.000342	0.000546382	0.000177631	DAZ-associated protein 1 OS=Homo sapiens GN=DAZAP1 PE=1 SV=1 ;
Q9UKG1	APPL1	0.000271162	0.000109393	8.45168e-05	0.000230988	7.0923e-05	8.724e-05	0.000126234	0.000206834	5.61e-05	9.40948e-05	0.000178445	DCC-interacting protein 13-alpha OS=Homo sapiens GN=APPL1 PE=1 SV=1 ;
Q9H773	DCTPP1	0.000695941	0.00032588	0.000352485	0.000180629	0.000369738	0.000582148	0.000131618					dCTP pyrophosphatase 1 OS=Homo sapiens GN=DCTPP1 PE=1 SV=1 ;
P51397	DAP	0.000289975		0.000195825		0.000246492	0.000485123						Death-associated protein 1 OS=Homo sapiens GN=DAP PE=1 SV=3 ;
P13716	ALAD	0.000492958	0.00036933	0.000272375	0.00021712	0.00026666	0.000449841	6.7803e-05	0.00044438				Delta-aminolevulinic acid dehydratase OS=Homo sapiens GN=ALAD PE=1 SV=1 ;
Q13011	ECH1							0.000204649	0.000111772				Delta(3,5)-Delta(2,4)-dienoyl-CoA isomerase, mitochondrial OS=Homo sapiens GN=ECH1 PE=1 SV=2 ;
O43583	DENR	0.000522834	0.000559591	0.00105923	0.000413562	0.000444433	0.000749736	0.00107355					Density-regulated protein OS=Homo sapiens GN=DENR PE=1 SV=2 ;
P27707	DCK	0.000341279	0.00042615	0.000153647	0.000275576	0.000338453	0.000237897	0.000129087					Deoxycytidine kinase OS=Homo sapiens GN=DCK PE=1 SV=1 ;
P32321	DCTD	0.000498497	0.000248987	0.000561071	0.000115007	0.000564993	0.000416988	0.000377107					Deoxycytidylate deaminase OS=Homo sapiens GN=DCTD PE=1 SV=2 ;
Q9BU89	DOHH	9.79387e-05	0.000183442	0.000165349		0.000166505	0.000122887	0.000111134					Deoxyhypusine hydroxylase OS=Homo sapiens GN=DOHH PE=1 SV=1 ;
Q9Y3Z3	SAMHD1	0.000401611	0.000920376	0.00046266	0.000768492	0.000180735	0.000553319	0.000285942	0.000146411	0.00035	0.000710471	0.000577442	Deoxynucleoside triphosphate triphosphohydrolase SAMHD1 OS=Homo sapiens GN=SAMHD1 PE=1 SV=2 ;
P33316	DUT	0.00064554	0.000351743	0.000277419	0.000121853	0.000299312	9.81797e-05	0.000355159					Deoxyuridine 5'-triphosphate nucleotidohydrolase, mitochondrial OS=Homo sapiens GN=DUT PE=1 SV=4 ;
P81605	DCD									0.00217007	0.00141513	0.000821542	Dermcidin OS=Homo sapiens GN=DCD PE=1 SV=2 ;
Q08554	DSC1									0.000156	0.000124372	6.06508e-05	Desmocollin-1 OS=Homo sapiens GN=DSC1 PE=1 SV=2 ;
Q02413	DSG1									0.000152	0.000254388	8.61483e-05	Desmoglein-1 OS=Homo sapiens GN=DSG1 PE=1 SV=2 ;
P15924	DSP									0.000125	0.000209132	7.55441e-05	Desmoplakin OS=Homo sapiens GN=DSP PE=1 SV=3 ;
P60981	DSTN	0.000896287	0.000604358	0.000544749	0.000682378	0.000685696	0.000674762	0.000474621	0.00022219	0.000362		0.000219078	Destrin OS=Homo sapiens GN=DSTN PE=1 SV=3 ;
P09622	DLD			0.000176589	0.000100547	9.87905e-05	9.72152e-05	0.000241773	0.000324118	7.82e-05	0.000131067	0.000213052	Dihydrolipoyl dehydrogenase, mitochondrial OS=Homo sapiens GN=DLD PE=1 SV=2 ;
P09417	QDPR	0.000242438	0.000272457	0.000286514	0.000167798	0.000257604	0.000304196	0.000183402					Dihydropteridine reductase OS=Homo sapiens GN=QDPR PE=1 SV=2 ;
Q16555	DPYSL2	0.000853197	0.00081356	0.00101267	0.00127051	0.00094503	0.000735318	0.00068455	0.00128187	0.000869	0.00054428	0.00120072	Dihydropyrimidinase-related protein 2 OS=Homo sapiens GN=DPYSL2 PE=1 SV=1 ;
P53634	CTSC		7.1792e-05		8.84291e-05		8.01553e-05	7.24892e-05	0.00035632		9.60593e-05	0.00011711	Dipeptidyl peptidase 1 OS=Homo sapiens GN=CTSC PE=1 SV=2 ;
Q9UHL4	DPP7	0.000240467		0.000162391	0.000166434	0.000306612	0.000301723	0.000500254	0.00059612	0.000243	0.000225993	0.000440827	Dipeptidyl peptidase 2 OS=Homo sapiens GN=DPP7 PE=1 SV=3 ;
Q9NY33	DPP3	0.000401323	0.000420946	0.000528488	0.000833297	0.000409371	0.000469984	0.000500933	0.000547185	0.00027	0.000241387	0.000490473	Dipeptidyl peptidase 3 OS=Homo sapiens GN=DPP3 PE=1 SV=2 ;
O95989	NUDT3	0.000171962	0.000193254	0.000116129	0.000357058	0.000146176		0.000195131					Diphosphoinositol polyphosphate phosphohydrolase 1 OS=Homo sapiens GN=NUDT3 PE=1 SV=1 ;
P53602	MVD		5.53995e-05	4.99353e-05	0.000204713								Diphosphomevalonate decarboxylase OS=Homo sapiens GN=MVD PE=1 SV=1 ;
Q16531	DDB1	0.000246479	0.000204104	0.000183972	0.000260381	0.000165409	0.000206177	0.000304221	0.00035375	0.000192	0.000331615	0.000269523	DNA damage-binding protein 1 OS=Homo sapiens GN=DDB1 PE=1 SV=1 ;
O00273	DFFA	0.000134037	0.00016737	9.05172e-05	9.27704e-05	0.000227875	0.000224241	0.000270393					DNA fragmentation factor subunit alpha OS=Homo sapiens GN=DFFA PE=1 SV=1 ;
P43246	MSH2	6.33351e-05	5.93143e-05	5.3464e-05		2.69188e-05	3.97344e-05	3.59341e-05					DNA mismatch repair protein Msh2 OS=Homo sapiens GN=MSH2 PE=1 SV=1 ;
Q9NRF9	POLE3	0.000201207	0.000301494	0.000271757									DNA polymerase epsilon subunit 3 OS=Homo sapiens GN=POLE3 PE=1 SV=1 ;
P18887	XRCC1	9.34518e-05	0.000175038	0.000126219	0.000129361	3.97191e-05	7.81715e-05	7.06951e-05					DNA repair protein XRCC1 OS=Homo sapiens GN=XRCC1 PE=1 SV=2 ;
Q13426	XRCC4						0.000110452	6.65923e-05					DNA repair protein XRCC4 OS=Homo sapiens GN=XRCC4 PE=1 SV=2 ;
P49736	MCM2	0.000376262	0.000404466	0.00018781	9.05811e-05	0.000180779	0.000301055	0.000173258	8.11092e-05		0.00034439	0.00011996	DNA replication licensing factor MCM2 OS=Homo sapiens GN=MCM2 PE=1 SV=4 ;
P25205	MCM3	0.000311149	0.000589648	0.000210124	6.33395e-05	0.000108908	0.000306204	0.000235381			0.000192654	0.000111844	DNA replication licensing factor MCM3 OS=Homo sapiens GN=MCM3 PE=1 SV=3 ;
P33991	MCM4	0.000394138	0.000680458	0.000208305	4.74423e-05	0.000174801	0.000444368	0.000246306		9.22e-05	0.000257679	8.37725e-05	DNA replication licensing factor MCM4 OS=Homo sapiens GN=MCM4 PE=1 SV=5 ;
Q14566	MCM6	0.000270196	0.000472347	0.00024329	4.98693e-05	0.000137807	0.000482169	0.000313413	6.69818e-05				DNA replication licensing factor MCM6 OS=Homo sapiens GN=MCM6 PE=1 SV=1 ;
P33993	MCM7	0.000329096	0.000647227	0.000180573	7.11799e-05	3.49683e-05	0.000550571	0.000186718			0.000278358	0.000125688	DNA replication licensing factor MCM7 OS=Homo sapiens GN=MCM7 PE=1 SV=4 ;
P27695	APEX1	0.00260431	0.00243897	0.0021356	0.00189907	0.00181846	0.00190617	0.00246266	0.00172931	0.00193919	0.00160839	0.00119356	DNA-(apurinic or apyrimidinic site) lyase OS=Homo sapiens GN=APEX1 PE=1 SV=2 ;
P78527	PRKDC	2.86604e-05	5.36817e-05		1.98366e-05								DNA-dependent protein kinase catalytic subunit OS=Homo sapiens GN=PRKDC PE=1 SV=3 ;
P52434	POLR2H		0.000221598	0.000133161									DNA-directed RNA polymerases I, II, and III subunit RPABC3 OS=Homo sapiens GN=POLR2H PE=1 SV=4 ;
P31689	DNAJA1		0.000251182	5.03127e-05	7.73476e-05								DnaJ homolog subfamily A member 1 OS=Homo sapiens GN=DNAJA1 PE=1 SV=2 ;
O60884	DNAJA2		0.000188251	4.84809e-05									DnaJ homolog subfamily A member 2 OS=Homo sapiens GN=DNAJA2 PE=1 SV=1 ;
P25685	DNAJB1		6.51759e-05		9.03147e-05								DnaJ homolog subfamily B member 1 OS=Homo sapiens GN=DNAJB1 PE=1 SV=4 ;
Q99615	DNAJC7	5.98734e-05	0.000134574		6.21599e-05								DnaJ homolog subfamily C member 7 OS=Homo sapiens GN=DNAJC7 PE=1 SV=2 ;
O75937	DNAJC8	0.000876803	0.000569323	0.000315797	0.000404572	0.00079501	0.000635645	0.000442194	0.000289813				DnaJ homolog subfamily C member 8 OS=Homo sapiens GN=DNAJC8 PE=1 SV=2 ;
Q9UJU6	DBNL	0.000309532	0.000412276	0.000371612	0.000785528	0.000350821	0.000402765	0.000468314	0.000682072	0.000416	0.000258578	0.000462356	Drebrin-like protein OS=Homo sapiens GN=DBNL PE=1 SV=1 ;
Q02750	MAP2K1		0.000197352	0.000127062	0.000260449								Dual specificity mitogen-activated protein kinase kinase 1 OS=Homo sapiens GN=MAP2K1 PE=1 SV=2 ;
P36507	MAP2K2	0.000110916	0.000221598	9.98707e-05	0.000332659		9.27798e-05	8.39062e-05					Dual specificity mitogen-activated protein kinase kinase 2 OS=Homo sapiens GN=MAP2K2 PE=1 SV=1 ;
Q9BVJ7	DUSP23		0.000147732	0.000332902	0.000341189								Dual specificity protein phosphatase 23 OS=Homo sapiens GN=DUSP23 PE=1 SV=1 ;
P51452	DUSP3	0.000639513	0.000239566	0.000161952	0.000719263	0.000203856	0.000133737						Dual specificity protein phosphatase 3 OS=Homo sapiens GN=DUSP3 PE=1 SV=1 ;
Q14203	DCTN1	3.47154e-05	6.06881e-05	1.56292e-05	0.000120137		6.77578e-05	1.75078e-05	2.86865e-05				Dynactin subunit 1 OS=Homo sapiens GN=DCTN1 PE=1 SV=3 ;
Q13561	DCTN2	7.37593e-05			0.00033183		6.16989e-05		0.000365699	0.000347	0.000277279	0.000360577	Dynactin subunit 2 OS=Homo sapiens GN=DCTN2 PE=1 SV=4 ;
O00429	DNM1L	0.000200934	0.000165596	0.000189971	0.000653636	8.54014e-05	0.000302543	0.000167204	0.000323776	0.00027	0.000181286	0.000294684	Dynamin-1-like protein OS=Homo sapiens GN=DNM1L PE=1 SV=2 ;
P50570	DNM2	0.000152987	0.000140091	0.000160711	0.000364719	7.22477e-05	0.00015641	0.000141451	8.4279e-05	9.15e-05	0.000178924	0.000145422	Dynamin-2 OS=Homo sapiens GN=DNM2 PE=1 SV=2 ;
P63167	DYNLL1	0.00116316	0.000871453	0.000561071	0.00126508	0.00084749	0.00138996	0.000377107	0.000617888				Dynein light chain 1, cytoplasmic OS=Homo sapiens GN=DYNLL1 PE=1 SV=1 ;
Q96FJ2	DYNLL2	0.000830828	0.00074696			0.000564993	0.00069498						Dynein light chain 2, cytoplasmic OS=Homo sapiens GN=DYNLL2 PE=1 SV=1 ;
Q9NP97	DYNLRB1	0.000770247	0.000577078	0.000208064	0.000426486		0.000902026	0.000349609					Dynein light chain roadblock-type 1 OS=Homo sapiens GN=DYNLRB1 PE=1 SV=3 ;
P63172	DYNLT1	0.000392621	0.000196105	0.000176762	0.000452906								Dynein light chain Tctex-type 1 OS=Homo sapiens GN=DYNLT1 PE=1 SV=1 ;
Q7Z6Z7	HUWE1	4.39537e-05	4.55963e-05	4.56656e-05	3.74419e-05	3.16145e-05	5.37362e-05	2.55773e-05	2.09541e-05	2.27e-05		3.3057e-05	E3 ubiquitin-protein ligase HUWE1 OS=Homo sapiens GN=HUWE1 PE=1 SV=3 ;
P19474	TRIM21	9.34026e-05	6.99784e-05	0.000105127	0.000150841								E3 ubiquitin-protein ligase TRIM21 OS=Homo sapiens GN=TRIM21 PE=1 SV=1 ;
Q5T4S7	UBR4		1.28264e-05	5.78067e-06	1.77737e-05	4.8509e-06	1.43206e-05		7.07339e-06				E3 ubiquitin-protein ligase UBR4 OS=Homo sapiens GN=UBR4 PE=1 SV=1 ;
O95834	EML2	0.000113935	6.82891e-05	0.000153884	7.88572e-05	0.00011622	7.62443e-05	0.000120666					Echinoderm microtubule-associated protein-like 2 OS=Homo sapiens GN=EML2 PE=2 SV=1 ;
Q9HC35	EML4	4.52255e-05	3.38835e-05		8.34713e-05		3.78307e-05	5.70209e-05	3.73714e-05	8.11e-05		3.6848e-05	Echinoderm microtubule-associated protein-like 4 OS=Homo sapiens GN=EML4 PE=1 SV=3 ;
Q96C19	EFHD2	0.00135563	0.000923326	0.0016229	0.000725026	0.000942832	0.000876253	0.00107214	0.000534645	0.000746	0.000185314	0.000602464	EF-hand domain-containing protein D2 OS=Homo sapiens GN=EFHD2 PE=1 SV=1 ;
Q12805	EFEMP1									0.000161	0.000180428		EGF-containing fibulin-like extracellular matrix protein 1 OS=Homo sapiens GN=EFEMP1 PE=1 SV=2 ;
Q9GZT9	EGLN1	0.000104146	0.000104037			5.90192e-05		7.87852e-05					Egl nine homolog 1 OS=Homo sapiens GN=EGLN1 PE=1 SV=1 ;
Q9H4M9	EHD1	0.000110777	0.000165991	3.74048e-05			0.00011583	4.19007e-05					EH domain-containing protein 1 OS=Homo sapiens GN=EHD1 PE=1 SV=2 ;
Q14657	LAGE3		0.000154964	0.000488877									EKC/KEOPS complex subunit LAGE3 OS=Homo sapiens GN=LAGE3 PE=1 SV=2 ;
Q15717	ELAVL1		0.000101962	9.19055e-05	6.27955e-05		7.58935e-05	6.8635e-05	0.000449833	0.000183	0.000409284	0.000332649	ELAV-like protein 1 OS=Homo sapiens GN=ELAVL1 PE=1 SV=2 ;
P13804	ETFA					7.55021e-05		0.000134384	0.00038533				Electron transfer flavoprotein subunit alpha, mitochondrial OS=Homo sapiens GN=ETFA PE=1 SV=1 ;
P68104	EEF1A1	0.00486556	0.00683501	0.00851711	0.0034562	0.00644881	0.00741703	0.00786999	0.00289641	0.00292787	0.00336935	0.00301232	Elongation factor 1-alpha 1 OS=Homo sapiens GN=EEF1A1 PE=1 SV=1 ;
Q05639	EEF1A2	0.00220394	0.00375712	0.00558672	0.00163594	0.00293235		0.00514673					Elongation factor 1-alpha 2 OS=Homo sapiens GN=EEF1A2 PE=1 SV=1 ;
P24534	EEF1B2	0.00111737	0.00108337	0.00115406	0.000818853	0.00072633	0.000714748	0.000895	0.000977637	0.000707	0.000395338	0.00104427	Elongation factor 1-beta OS=Homo sapiens GN=EEF1B2 PE=1 SV=3 ;
P29692	EEF1D	0.00184201	0.00145892	0.00191922	0.00116563	0.00187895	0.00184899	0.00167215	0.00130468	0.000708	0.000791379	0.0012864	Elongation factor 1-delta OS=Homo sapiens GN=EEF1D PE=1 SV=5 ;
P26641	EEF1G	0.00121829	0.00141985	0.00157691	0.00210803	0.00100684	0.00110402	0.00184325	0.00192955	0.00168425	0.00162839	0.00153029	Elongation factor 1-gamma OS=Homo sapiens GN=EEF1G PE=1 SV=3 ;
P13639	EEF2	0.00189599	0.00237611	0.00201371	0.00151507	0.00168494	0.00223479	0.00173419	0.00136732	0.00162292	0.00124407	0.00151669	Elongation factor 2 OS=Homo sapiens GN=EEF2 PE=1 SV=4 ;
Q9UI08	EVL	0.000533248	0.000585957	0.00045614	0.000221445	0.000241752	0.00041632	0.000510967	0.000308449	0.000383	0.000160368	0.000521363	Ena/VASP-like protein OS=Homo sapiens GN=EVL PE=1 SV=2 ;
Q9Y371	SH3GLB1			0.000109447	0.000252386								Endophilin-B1 OS=Homo sapiens GN=SH3GLB1 PE=1 SV=1 ;
Q9NZ08	ERAP1	3.1432e-05		5.30662e-05	5.43872e-05	2.67186e-05		5.94447e-05	0.00023376				Endoplasmic reticulum aminopeptidase 1 OS=Homo sapiens GN=ERAP1 PE=1 SV=3 ;
P30040	ERP29	0.00186984	0.000806583	0.000803557	0.000666691	0.00134862	0.00127972	0.00180029	0.00168558	0.0019054	0.00153364	0.00180047	Endoplasmic reticulum resident protein 29 OS=Homo sapiens GN=ERP29 PE=1 SV=4 ;
Q9BS26	ERP44	0.000546382	0.000300195	0.000270586	0.00025211	0.000557339	0.000457043	0.000110222	0.000316046	0.000735	0.000383409	0.000534205	Endoplasmic reticulum resident protein 44 OS=Homo sapiens GN=ERP44 PE=1 SV=1 ;
P14625	HSP90B1	0.00193377	0.00128323	0.00115666	0.00105798	0.00184731	0.00171001	0.00149074	0.00276216	0.00205612	0.00180007	0.00249839	Endoplasmin OS=Homo sapiens GN=HSP90B1 PE=1 SV=1 ;
O60869	EDF1	0.000699468	0.000374321	0.000404881	0.000414959	0.000679519	0.000334342	0.000151182					Endothelial differentiation-related factor 1 OS=Homo sapiens GN=EDF1 PE=1 SV=1 ;
P84090	ERH	0.000995396		0.00105632	0.00029526	0.00108788	0.000594742	0.000968149	0.00105754	0.000383	0.00128295	0.000695151	Enhancer of rudimentary homolog OS=Homo sapiens GN=ERH PE=1 SV=1 ;
Q9UHY7	ENOPH1	0.000339971	0.000169807	0.000420911	0.00027452	0.000337156	0.000236985	0.000342912	0.00028093				Enolase-phosphatase E1 OS=Homo sapiens GN=ENOPH1 PE=1 SV=1 ;
P30084	ECHS1					0.000130046		7.71552e-05	0.000379256		0.000306727	0.000311619	Enoyl-CoA hydratase, mitochondrial OS=Homo sapiens GN=ECHS1 PE=1 SV=4 ;
Q9Y6I3	EPN1	5.13498e-05	9.61798e-05	8.66933e-05	5.33108e-05		4.29536e-05	5.82682e-05					Epsin-1 OS=Homo sapiens GN=EPN1 PE=1 SV=2 ;
Q96HE7	ERO1L	0.000221199		0.000106699	0.000131226	8.05839e-05	0.000105732	7.17147e-05	0.000235009	8.5e-05		7.7239e-05	ERO1-like protein alpha OS=Homo sapiens GN=ERO1L PE=1 SV=2 ;
Q9H0W9	C11orf54	9.38968e-05	0.000140697	6.341e-05	0.000162471	0.000239449		0.000106548					Ester hydrolase C11orf54 OS=Homo sapiens GN=C11orf54 PE=1 SV=1 ;
Q99447	PCYT2		0.000113932	7.70211e-05	7.89383e-05		9.54034e-05	5.75193e-05					Ethanolamine-phosphate cytidylyltransferase OS=Homo sapiens GN=PCYT2 PE=1 SV=1 ;
Q9NTX5	ECHDC1		0.000144364		0.000300068								Ethylmalonyl-CoA decarboxylase OS=Homo sapiens GN=ECHDC1 PE=1 SV=2 ;
P60842	EIF4A1	0.00167557	0.00196491	0.00142672	0.00100844	0.0015172	0.00149301	0.00126755	0.00130933	0.00112691	0.00147886	0.000890341	Eukaryotic initiation factor 4A-I OS=Homo sapiens GN=EIF4A1 PE=1 SV=1 ;
Q14240	EIF4A2	0.000908399	0.00100726	0.00100607	0.00125745	0.000833955	0.000759867	0.000989558	0.00135116	0.00122189	0.0011474	0.000888153	Eukaryotic initiation factor 4A-II OS=Homo sapiens GN=EIF4A2 PE=1 SV=2 ;
P38919	EIF4A3	0.000359823	0.000539168	0.00041309			0.000391285	0.000326642					Eukaryotic initiation factor 4A-III OS=Homo sapiens GN=EIF4A3 PE=1 SV=4 ;
P15170	GSPT1	0.000326004	0.000222042	0.000420297	0.000287173	0.000226733	0.000198327	0.000224198					Eukaryotic peptide chain release factor GTP-binding subunit ERF3A OS=Homo sapiens GN=GSPT1 PE=1 SV=1 ;
Q8IYD1	GSPT2	0.000211941	0.000123502	0.000190836	0.000260781	0.000180159	0.000177286	0.000178145					Eukaryotic peptide chain release factor GTP-binding subunit ERF3B OS=Homo sapiens GN=GSPT2 PE=1 SV=2 ;
P62495	ETF1		0.000152127	0.000137122	0.000257648	0.000115067	5.66162e-05	5.12014e-05					Eukaryotic peptide chain release factor subunit 1 OS=Homo sapiens GN=ETF1 PE=1 SV=3 ;
P41567	EIF1	0.00157049	0.00147078	0.00167924	0.00153988	0.00144623	0.00197054	0.00168308					Eukaryotic translation initiation factor 1 OS=Homo sapiens GN=EIF1 PE=1 SV=1 ;
O14602	EIF1AY	0.000410798	0.000461663	0.000277419	0.0011373	0.000436496	0.000687258	0.000699219	0.00114567	0.000829	0.000463286	0.000878593	Eukaryotic translation initiation factor 1A, Y-chromosomal OS=Homo sapiens GN=EIF1AY PE=1 SV=4 ;Eukaryotic translation initiation factor 1A, X-chromosomal OS=Homo sapiens GN=EIF1AX PE=1 SV=2 ;
O60739	EIF1B		0.00117663	0.0014141			0.00164212	0.00138606	0.000324437	0.00088	0.000393588	0.000639785	Eukaryotic translation initiation factor 1b OS=Homo sapiens GN=EIF1B PE=1 SV=2 ;
P05198	EIF2S1	0.000563381	0.00102005	0.00057069	0.000552401	0.000798165	0.000746165	0.000816865	0.000349156	0.000442	0.000564768	0.00022951	Eukaryotic translation initiation factor 2 subunit 1 OS=Homo sapiens GN=EIF2S1 PE=1 SV=3 ;
P20042	EIF2S2	0.000222053	0.000266184	0.00023993	0.000430328	7.55021e-05	0.000148596	0.000335961	0.000550471	0.000239	0.0006678	0.000108552	Eukaryotic translation initiation factor 2 subunit 2 OS=Homo sapiens GN=EIF2S2 PE=1 SV=2 ;
P41091	EIF2S3	0.000250657	0.00037559	0.000338545	0.000368657	0.000372871	0.000340717	0.000260726	0.000504871	0.000421	0.00061248	0.000459506	Eukaryotic translation initiation factor 2 subunit 3 OS=Homo sapiens GN=EIF2S3 PE=1 SV=3 ;
Q9BY44	EIF2A	7.58397e-05	0.00020834	8.53596e-05	0.00027995	8.59562e-05	8.45856e-05	0.000152991	0.000188007	0.000204	0.00011404	0.000185374	Eukaryotic translation initiation factor 2A OS=Homo sapiens GN=EIF2A PE=1 SV=3 ;
Q14152	EIF3A	0.000149814	0.000200432	9.39449e-05	0.000133315	4.54815e-05	0.000116366	6.47612e-05		0.000101	0.000128728	7.84686e-05	Eukaryotic translation initiation factor 3 subunit A OS=Homo sapiens GN=EIF3A PE=1 SV=1 ;
P55884	EIF3B	0.00027252	0.000285845	0.000196306	0.00027664	0.000138992	0.000273552	0.000109951	0.000247712	0.00022	0.00030051	0.000244242	Eukaryotic translation initiation factor 3 subunit B OS=Homo sapiens GN=EIF3B PE=1 SV=3 ;
Q99613	EIF3C		0.000145629		0.000156954								Eukaryotic translation initiation factor 3 subunit C OS=Homo sapiens GN=EIF3C PE=1 SV=1 ;
B5ME19	EIF3CL	0.000210343		8.74142e-05			0.000162415	2.44803e-05	4.01109e-05	0.000131	9.73205e-05	0.000158196	Eukaryotic translation initiation factor 3 subunit C-like protein OS=Homo sapiens GN=EIF3CL PE=3 SV=1 ;Eukaryotic translation initiation factor 3 subunit C OS=Homo sapiens GN=EIF3C PE=1 SV=1 ;
O15371	EIF3D	0.000107947	0.000101094	5.46737e-05	0.00031753	4.58799e-05	4.51483e-05	4.08303e-05	0.000200701	0.000254	0.000243479	0.000263853	Eukaryotic translation initiation factor 3 subunit D OS=Homo sapiens GN=EIF3D PE=1 SV=1 ;
P60228	EIF3E	6.64663e-05	9.95947e-05		0.000230015								Eukaryotic translation initiation factor 3 subunit E OS=Homo sapiens GN=EIF3E PE=1 SV=1 ;
O00303	EIF3F	8.28501e-05	0.000186217		0.000172028					0.000223	0.000498325	0.000202509	Eukaryotic translation initiation factor 3 subunit F OS=Homo sapiens GN=EIF3F PE=1 SV=1 ;
O75821	EIF3G	0.000415933	0.000415497	0.000343305	0.00044781	0.000196423	0.000193291	0.000174805	0.00017185	0.000124	0.000277972		Eukaryotic translation initiation factor 3 subunit G OS=Homo sapiens GN=EIF3G PE=1 SV=2 ;
O15372	EIF3H	0.000168054	0.00031477	0.000340468	0.00020355	0.00010714	0.000246007	0.000190696	0.000104152		0.000126351	0.000102693	Eukaryotic translation initiation factor 3 subunit H OS=Homo sapiens GN=EIF3H PE=1 SV=1 ;
Q13347	EIF3I	0.000182015	6.8184e-05	0.000184377	0.000881842		0.000190317	0.000137692	0.000620423	0.000734	0.000752662	0.000778569	Eukaryotic translation initiation factor 3 subunit I OS=Homo sapiens GN=EIF3I PE=1 SV=1 ;
O75822	EIF3J	0.000573207	0.000515344	0.000503224	0.000357058	0.000194901	0.000287689	0.000433624	0.000426295	0.000154	0.000258578	0.00035027	Eukaryotic translation initiation factor 3 subunit J OS=Homo sapiens GN=EIF3J PE=1 SV=2 ;
Q9Y262	EIF3L	7.86635e-05	5.89357e-05	8.85378e-05	0.000290373	6.68675e-05	6.58013e-05	3.9672e-05	9.75036e-05	0.000176	0.000236572		Eukaryotic translation initiation factor 3 subunit L OS=Homo sapiens GN=EIF3L PE=1 SV=1 ;
Q7L2H7	EIF3M	7.90842e-05	0.000118502	0.00024033	0.00013684		0.000165383	0.000179479					Eukaryotic translation initiation factor 3 subunit M OS=Homo sapiens GN=EIF3M PE=1 SV=1 ;
Q04637	EIF4G1	0.000110985	0.000159373	0.000256079	0.000172835	0.000141513	0.000177939	0.000153924	0.000126102	9.95e-05	0.000111258	9.04261e-05	Eukaryotic translation initiation factor 4 gamma 1 OS=Homo sapiens GN=EIF4G1 PE=1 SV=4 ;
P78344	EIF4G2					2.77202e-05	2.72781e-05						Eukaryotic translation initiation factor 4 gamma 2 OS=Homo sapiens GN=EIF4G2 PE=1 SV=1 ;
O43432	EIF4G3		2.79619e-05	1.2602e-05	3.8747e-05								Eukaryotic translation initiation factor 4 gamma 3 OS=Homo sapiens GN=EIF4G3 PE=1 SV=2 ;
P23588	EIF4B	0.000363062	0.000489619	0.000392291	0.000184275	0.000288045	0.000263205	0.000311272	6.00023e-05	9.77e-05	0.000145583	0.000118324	Eukaryotic translation initiation factor 4B OS=Homo sapiens GN=EIF4B PE=1 SV=2 ;
P06730	EIF4E	0.000545207	0.000510595	0.000368187	0.000754703	0.000521382	0.000570075	0.000618664	0.000506839	0.000458		0.00024987	Eukaryotic translation initiation factor 4E OS=Homo sapiens GN=EIF4E PE=1 SV=2 ;
Q15056	EIF4H	0.000536688	0.000714833	0.000644327	0.00057782	0.000304139	0.000648461	0.000631552	0.000221742	0.000241	0.000269005	0.000437272	Eukaryotic translation initiation factor 4H OS=Homo sapiens GN=EIF4H PE=1 SV=5 ;
P55010	EIF5	0.000274501	0.000385612	0.000208547	0.000213738	0.000175004	0.000287022	7.78712e-05	0.000212653	0.000185	0.000257978	0.000167739	Eukaryotic translation initiation factor 5 OS=Homo sapiens GN=EIF5 PE=1 SV=2 ;
P63241	EIF5A	0.00307299	0.00294985	0.0029183	0.00179456	0.00114283	0.00265085	0.00290584	0.00166643	0.00232508	0.00187721	0.00199517	Eukaryotic translation initiation factor 5A-1 OS=Homo sapiens GN=EIF5A PE=1 SV=2 ;Eukaryotic translation initiation factor 5A-1-like OS=Homo sapiens GN=EIF5AL1 PE=1 SV=2 ;
O60841	EIF5B	9.69754e-05	0.00014531		7.5509e-05		0.000131818	1.83402e-05					Eukaryotic translation initiation factor 5B OS=Homo sapiens GN=EIF5B PE=1 SV=4 ;
P56537	EIF6	0.00054326	0.000407017	0.000285345	0.000584895	0.000256553	0.000454432	0.000410969	0.000374096	0.000731	0.0010892	0.00066394	Eukaryotic translation initiation factor 6 OS=Homo sapiens GN=EIF6 PE=1 SV=1 ;
O14980	XPO1	6.90418e-05	0.000103454	7.45999e-05	0.000124242	2.34754e-05	6.93033e-05	4.17834e-05	0.000102693				Exportin-1 OS=Homo sapiens GN=XPO1 PE=1 SV=1 ;
P55060	CSE1L	4.56913e-05	0.000102697	0.000226278	0.000210827	3.88396e-05	0.000101921	0.000218911	5.66345e-05	8.19e-05	0.000114509	3.72274e-05	Exportin-2 OS=Homo sapiens GN=CSE1L PE=1 SV=3 ;
Q9C0E2	XPO4	2.56972e-05		2.60306e-05									Exportin-4 OS=Homo sapiens GN=XPO4 PE=1 SV=2 ;
Q9HAV4	XPO5		5.52155e-05	3.31796e-05			3.08238e-05	6.50436e-05					Exportin-5 OS=Homo sapiens GN=XPO5 PE=1 SV=1 ;
Q9UIA9	XPO7	2.72102e-05		5.51264e-05	6.5915e-05	2.31299e-05	4.55221e-05	6.17525e-05					Exportin-7 OS=Homo sapiens GN=XPO7 PE=1 SV=3 ;
Q16610	ECM1							8.28704e-05	0.000203674				Extracellular matrix protein 1 OS=Homo sapiens GN=ECM1 PE=1 SV=2 ;
P15311	EZR	0.00169086	0.0014748	0.00163611	0.00160696	0.00148021	0.00118218	0.00148912	0.00121996	0.00108627	0.000872812	0.00154214	Ezrin OS=Homo sapiens GN=EZR PE=1 SV=4 ;
P52907	CAPZA1	0.00217177	0.00205327	0.00233963	0.00246944	0.00210983	0.00185992	0.00254261	0.0028842	0.00236482	0.00233263	0.00259102	F-actin-capping protein subunit alpha-1 OS=Homo sapiens GN=CAPZA1 PE=1 SV=3 ;
P47755	CAPZA2	0.000775633	0.00042615	0.000768236	0.00118104	0.000263729	0.000519048	0.000704108	0.00141005	0.00139107	0.00116631	0.00120072	F-actin-capping protein subunit alpha-2 OS=Homo sapiens GN=CAPZA2 PE=1 SV=3 ;
P47756	CAPZB	0.00229573	0.00211998	0.00198299	0.00144112	0.00181532	0.00156308	0.00117125	0.00138969	0.00136446	0.00128449	0.00123973	F-actin-capping protein subunit beta OS=Homo sapiens GN=CAPZB PE=1 SV=4 ;
Q9BZK7	TBL1XR1		4.31125e-05		3.98275e-05								F-box-like/WD repeat-containing protein TBL1XR1 OS=Homo sapiens GN=TBL1XR1 PE=1 SV=1 ;
Q9Y5B9	SUPT16H	7.06244e-05	6.34952e-05		1.95524e-05								FACT complex subunit SPT16 OS=Homo sapiens GN=SUPT16H PE=1 SV=1 ;
Q96AE4	FUBP1	0.000551133	0.000412916	0.000279142	0.000158939	0.000351366	0.000307345	0.000330066	0.000170783	9.27e-05	0.000138123	0.000252586	Far upstream element-binding protein 1 OS=Homo sapiens GN=FUBP1 PE=1 SV=3 ;
Q92945	KHSRP	0.000727997	0.000467507	0.000435442	0.000302319	0.000371298	0.000365378	0.00061366	0.000232034	0.000224	6.25534e-05	0.000432147	Far upstream element-binding protein 2 OS=Homo sapiens GN=KHSRP PE=1 SV=4 ;
P14324	FDPS	0.000811793	0.00071398	0.000619723	0.000439718	0.000630055	0.00056096	0.000507309	0.000131246	0.000237	0.00015922	0.000215679	Farnesyl pyrophosphate synthase OS=Homo sapiens GN=FDPS PE=1 SV=4 ;
Q9UNN5	FAF1									9.18e-05	0.000102636	8.34181e-05	FAS-associated factor 1 OS=Homo sapiens GN=FAF1 PE=1 SV=2 ;
Q16658	FSCN1	0.00140988	0.00152826	0.00239041	0.00255373	0.00155545	0.00143028	0.00188349	0.00241683	0.00221923	0.001263	0.00223633	Fascin OS=Homo sapiens GN=FSCN1 PE=1 SV=3 ;
P49327	FASN	0.000600737	0.00067512	0.000552848	0.000615526	0.000520667	0.000635529	0.000539103	0.000605913	0.000642	0.000690778	0.000640613	Fatty acid synthase OS=Homo sapiens GN=FASN PE=1 SV=3 ;
P15090	FABP4	0.0043694	0.00553995	0.00370732	0.0048852	0.00514272	0.0044047	0.00398343	0.00458267	0.00286329	0.00320089	0.00397079	Fatty acid-binding protein, adipocyte OS=Homo sapiens GN=FABP4 PE=1 SV=3 ;
Q01469	FABP5	0.015446	0.0175637	0.0115406	0.0120553	0.0192757	0.0159444	0.00878426	0.00855432	0.00766223	0.00510644	0.00803286	Fatty acid-binding protein, epidermal OS=Homo sapiens GN=FABP5 PE=1 SV=3 ;
Q86UX7	FERMT3	0.000687333	0.000697685	0.000524059	0.00133509	0.00033925	0.00050076	0.000419322	0.00118174	0.000567	0.000633459	0.000840017	Fermitin family homolog 3 OS=Homo sapiens GN=FERMT3 PE=1 SV=1 ;
P02794	FTH1	0.00121219	0.00108983	0.000545741		0.00164867	0.00141958	0.000855874					Ferritin heavy chain OS=Homo sapiens GN=FTH1 PE=1 SV=2 ;
P02792	FTL	0.00245071	0.00215267	0.00108431		0.00208321	0.00155517	0.00115071	0.00031424				Ferritin light chain OS=Homo sapiens GN=FTL PE=1 SV=2 ;
Q06828	FMOD									0.000423	0.000236572	9.61379e-05	Fibromodulin OS=Homo sapiens GN=FMOD PE=1 SV=2 ;
P02751	FN1									0.000225	0.000307563	0.000189375	Fibronectin OS=Homo sapiens GN=FN1 PE=1 SV=4 ;
P23142	FBLN1									0.000453	0.000632653	0.000308516	Fibulin-1 OS=Homo sapiens GN=FBLN1 PE=1 SV=4 ;
Q5D862	FLG2									0.000108	0.000130208	4.53549e-05	Filaggrin-2 OS=Homo sapiens GN=FLG2 PE=1 SV=1 ;
O75369	FLNB	9.09377e-05	4.68405e-05	7.29263e-05	0.000472052	7.24698e-05	5.70514e-05	7.30928e-05	0.000288839	0.000199	0.000128196	0.000291739	Filamin-B OS=Homo sapiens GN=FLNB PE=1 SV=2 ;
Q5T1M5	FKBP15	3.63956e-05	4.54467e-05		1.67935e-05								FK506-binding protein 15 OS=Homo sapiens GN=FKBP15 PE=1 SV=2 ;
P39748	FEN1	0.000311342	0.000408207	0.000420508	0.000242424	0.000330818	0.000390652	0.000176645	0.000337671	0.000209	0.000468163	0.000380504	Flap endonuclease 1 OS=Homo sapiens GN=FEN1 PE=1 SV=1 ;
P30043	BLVRB	0.00078969	0.000699217	0.000242405	0.00064594	0.000488198	0.000660568	0.000162925					Flavin reductase (NADPH) OS=Homo sapiens GN=BLVRB PE=1 SV=3 ;
O95466	FMNL1		3.02179e-05	1.81583e-05	1.86103e-05		2.24921e-05	2.03409e-05					Formin-like protein 1 OS=Homo sapiens GN=FMNL1 PE=1 SV=3 ;
P09467	FBP1	0.000437537	0.000196685	0.000295475	0.000333113	0.000185963	0.000256197	0.00036409	0.000488095	0.000294	0.000328961	0.000213893	Fructose-1,6-bisphosphatase 1 OS=Homo sapiens GN=FBP1 PE=1 SV=5 ;
P04075	ALDOA	0.011701	0.0118409	0.0120723	0.00835163	0.0130891	0.0103995	0.0108801	0.00861139	0.00830668	0.00714784	0.00844112	Fructose-bisphosphate aldolase A OS=Homo sapiens GN=ALDOA PE=1 SV=2 ;
P09972	ALDOC	0.0030065	0.00295261	0.00263395	0.00177156	0.00262473	0.00248092	0.00224365	0.00146041	0.00131158	0.000977483	0.0013903	Fructose-bisphosphate aldolase C OS=Homo sapiens GN=ALDOC PE=1 SV=2 ;
P07954	FH	0.000173985	0.000260704	0.00023499	0.00012042	0.000221843	0.000242562	0.000285172	0.000539138	0.000195	0.000218017	0.000354391	Fumarate hydratase, mitochondrial OS=Homo sapiens GN=FH PE=1 SV=3 ;
P16930	FAH	0.000670611	0.000370212	0.000333697	0.000366432	0.000630055	0.000383815	0.000240304	0.000131246				Fumarylacetoacetase OS=Homo sapiens GN=FAH PE=1 SV=2 ;
Q5JSP0	FGD3		3.05653e-05		2.82363e-05								FYVE, RhoGEF and PH domain-containing protein 3 OS=Homo sapiens GN=FGD3 PE=1 SV=1 ;
Q06546	GABPA						5.44962e-05	7.39262e-05					GA-binding protein alpha chain OS=Homo sapiens GN=GABPA PE=1 SV=1 ;
P51570	GALK1	0.00041499	0.000141325	0.000178341	0.000261114	0.000256553	0.000220904	8.56186e-05					Galactokinase OS=Homo sapiens GN=GALK1 PE=1 SV=1 ;
P07902	GALT	0.000117061	0.000292346	0.000289862	0.000243063	6.63382e-05	0.000195841	0.000118074	9.67319e-05				Galactose-1-phosphate uridylyltransferase OS=Homo sapiens GN=GALT PE=1 SV=3 ;
P09382	LGALS1	0.0059155	0.00180561	0.00547439	0.00507992	0.00903256	0.00329884	0.00538657	0.00543131	0.00442052	0.00428282	0.00522136	Galectin-1 OS=Homo sapiens GN=LGALS1 PE=1 SV=2 ;
P17931	LGALS3	0.00094648	0.000886393	0.000759017	0.000696025	0.000703981	0.000544308	0.0008055	0.000586582	0.000477		0.000433774	Galectin-3 OS=Homo sapiens GN=LGALS3 PE=1 SV=5 ;
Q9BVM4	GGACT		0.000144835		0.000334499								Gamma-glutamylaminecyclotransferase OS=Homo sapiens GN=GGACT PE=1 SV=2 ;
O75223	GGCT	0.000314654	0.000294678	0.000212491	0.000490005	0.000468073	0.000131603	0.000238032	0.000487518	0.000529	0.000354858	0.000672965	Gamma-glutamylcyclotransferase OS=Homo sapiens GN=GGCT PE=1 SV=1 ;
O95479	H6PD	0.000130874	4.20224e-05	6.31294e-05		7.94633e-05	7.81962e-05	9.90044e-05	6.95222e-05				GDH/6PGL endoplasmic bifunctional protein OS=Homo sapiens GN=H6PD PE=1 SV=2 ;
Q9H488	POFUT1	0.000343038	8.56694e-05			0.000259198	0.000191299						GDP-fucose protein O-fucosyltransferase 1 OS=Homo sapiens GN=POFUT1 PE=1 SV=1 ;
Q13630	TSTA3	9.21417e-05	0.000207101	0.000311124	0.000414529	0.000117487	0.000231227	0.000139408	0.000628154	0.000248	0.000346382	0.000394135	GDP-L-fucose synthase OS=Homo sapiens GN=TSTA3 PE=1 SV=1 ;
O60547	GMDS						6.65088e-05	6.01478e-05					GDP-mannose 4,6 dehydratase OS=Homo sapiens GN=GMDS PE=1 SV=1 ;
P06396	GSN	0.00291236	0.00368386	0.00326942	0.00390055	0.00228273	0.00281582	0.00283264	0.00480536	0.00422267	0.00335557	0.00441448	Gelsolin OS=Homo sapiens GN=GSN PE=1 SV=1 ;
Q9P107	GMIP		3.42678e-05		0.000105522								GEM-interacting protein OS=Homo sapiens GN=GMIP PE=1 SV=2 ;
P35269	GTF2F1	0.00011442	6.42935e-05				9.57109e-05	8.6557e-05					General transcription factor IIF subunit 1 OS=Homo sapiens GN=GTF2F1 PE=1 SV=2 ;
P13984	GTF2F2	0.000118785	0.000311483										General transcription factor IIF subunit 2 OS=Homo sapiens GN=GTF2F2 PE=1 SV=2 ;
O60763	USO1	0.000184475	0.000172764	0.00013496	0.000446879	0.000248286	0.00018003	0.000127924	0.000247712	0.000124	0.000231162	0.000319394	General vesicular transport factor p115 OS=Homo sapiens GN=USO1 PE=1 SV=2 ;
Q92696	RABGGTA	5.21649e-05	9.77064e-05	7.04555e-05	0.000216628								Geranylgeranyl transferase type-2 subunit alpha OS=Homo sapiens GN=RABGGTA PE=1 SV=2 ;
P53611	RABGGTB	8.9358e-05	0.000100422	9.05172e-05	6.18469e-05	7.59583e-05			0.000110759				Geranylgeranyl transferase type-2 subunit beta OS=Homo sapiens GN=RABGGTB PE=1 SV=2 ;
Q3V6T2	CCDC88A	1.58084e-05	1.18438e-05		2.18828e-05								Girdin OS=Homo sapiens GN=CCDC88A PE=1 SV=2 ;
P60983	GMFB	0.000833169	0.00117041	0.000914309	0.000720822	0.000531173	0.000696937	0.000315141					Glia maturation factor beta OS=Homo sapiens GN=GMFB PE=1 SV=2 ;
O60234	GMFG	0.0013539	0.000546193	0.000703315	0.000937068	0.00159352	0.000435586	0.00015757	0.000387268				Glia maturation factor gamma OS=Homo sapiens GN=GMFG PE=1 SV=1 ;
P04150	NR3C1		5.70394e-05	3.85601e-05	2.63466e-05								Glucocorticoid receptor OS=Homo sapiens GN=NR3C1 PE=1 SV=1 ;
P46926	GNPDA1	0.000307033	0.000421727	0.000311016	0.000672933	0.000217493	0.00042805	0.000270977	0.000380568	0.000482	0.000307789	0.000375237	Glucosamine-6-phosphate isomerase 1 OS=Homo sapiens GN=GNPDA1 PE=1 SV=1 ;
P11413	G6PD	0.000890196	0.00111875	0.001532	0.000755253	0.000927576	0.00100887	0.00119478	0.000640684	0.000657	0.000388621	0.00049133	Glucose-6-phosphate 1-dehydrogenase OS=Homo sapiens GN=G6PD PE=1 SV=4 ;
P06744	GPI	0.00180221	0.0015488	0.00105598	0.00108227	0.00177978	0.00139668	0.000902218	0.000657014	0.000642	0.000876757	0.00061542	Glucose-6-phosphate isomerase OS=Homo sapiens GN=GPI PE=1 SV=4 ;
P14314	PRKCSH	0.000224072	0.000146893	0.000151319	0.000155086	0.000119044	0.000164005	0.000211884	0.000833213	0.000264	0.000126351	0.000479233	Glucosidase 2 subunit beta OS=Homo sapiens GN=PRKCSH PE=1 SV=2 ;
P48506	GCLC	0.000255379	0.000330484	3.13566e-05	0.000176754	5.92045e-05	0.000155361	3.51256e-05					Glutamate--cysteine ligase catalytic subunit OS=Homo sapiens GN=GCLC PE=1 SV=2 ;
P48507	GCLM		0.00016175	0.000145797	0.000112069								Glutamate--cysteine ligase regulatory subunit OS=Homo sapiens GN=GCLM PE=1 SV=1 ;
Q06210	GFPT1		0.000110958		0.000102503								Glutamine--fructose-6-phosphate aminotransferase [isomerizing] 1 OS=Homo sapiens GN=GFPT1 PE=1 SV=3 ;
P47897	QARS	0.000286234	0.000285933	0.000128865	0.000211317	8.11038e-05	0.00022347	8.66129e-05	0.000165567	0.000154	0.000258245	0.00018657	Glutamine--tRNA ligase OS=Homo sapiens GN=QARS PE=1 SV=1 ;
O76003	GLRX3		6.61487e-05		0.000488868		0.000110782		0.000383029	0.000416	0.000265525	0.000377664	Glutaredoxin-3 OS=Homo sapiens GN=GLRX3 PE=1 SV=2 ;
P07203	GPX1	0.00305974	0.0025653	0.00221388	0.00176477	0.00204358	0.00182817	0.00214932	0.000722392	0.00049		0.000979375	Glutathione peroxidase 1 OS=Homo sapiens GN=GPX1 PE=1 SV=4 ;
P00390	GSR	0.000368302	0.00036084	0.000440043	0.000568648	0.000313073	0.000355478	0.000471504	0.000596976	0.000305	0.000340808	0.000450117	Glutathione reductase, mitochondrial OS=Homo sapiens GN=GSR PE=1 SV=2 ;
P09488	GSTM1	0.000678383	0.000660728	0.00082462	0.000422573	0.000172997	0.000737699	0.000667144	0.000252257				Glutathione S-transferase Mu 1 OS=Homo sapiens GN=GSTM1 PE=1 SV=3 ;
P21266	GSTM3	0.000460094	0.00024622	0.000310709	0.000727869	0.000614587	0.000164942	0.000248611	0.000325879	0.00053	0.000395338	0.000240986	Glutathione S-transferase Mu 3 OS=Homo sapiens GN=GSTM3 PE=1 SV=3 ;
P78417	GSTO1	0.0015341	0.00137924	0.00178192	0.00246335	0.00104324	0.00143725	0.00185685	0.00197758	0.00140319	0.000738182	0.00119993	Glutathione S-transferase omega-1 OS=Homo sapiens GN=GSTO1 PE=1 SV=2 ;
P09211	GSTP1	0.00345071	0.00263807	0.00271078	0.00419175	0.00407064	0.00188505	0.00319643	0.00322969	0.00312594	0.00275324	0.00352872	Glutathione S-transferase P OS=Homo sapiens GN=GSTP1 PE=1 SV=2 ;
P48637	GSS	0.000218399	0.000116877		0.000431885	0.000132606	7.82952e-05		0.000232034	0.00042		0.000419437	Glutathione synthetase OS=Homo sapiens GN=GSS PE=1 SV=1 ;
P04406	GAPDH	0.00949128	0.0087647	0.00742322	0.00571364	0.0108449	0.00882562	0.00677929	0.0035567	0.00332528	0.00378373	0.0040464	Glyceraldehyde-3-phosphate dehydrogenase OS=Homo sapiens GN=GAPDH PE=1 SV=3 ;
NP_268627.1							0.00014727	0.000233073	0.000327334	0.000237	0.00052947		glyceraldehyde-3-phosphate dehydrogenase, plasmin receptor [Streptococcus pyogenes M1 GAS] ;
P41250	GARS	0.00098058	0.000719669	0.00112169	0.000526326	0.000748482	0.000619369	0.000893183	0.000396875	0.000377	0.000210642	0.000586975	Glycine--tRNA ligase OS=Homo sapiens GN=GARS PE=1 SV=3 ;
P13807	GYS1	4.01323e-05	9.02028e-05	9.48568e-05	0.000111106		0.000117496	4.55393e-05					Glycogen [starch] synthase, muscle OS=Homo sapiens GN=GYS1 PE=1 SV=2 ;
P35573	AGL	2.89597e-05	6.50908e-05	1.30379e-05	4.67687e-05	3.28227e-05	4.8449e-05	1.46051e-05					Glycogen debranching enzyme OS=Homo sapiens GN=AGL PE=1 SV=3 ;
P11216	PYGB	0.000192973	0.000249725	0.000165859	0.000267123	2.98247e-05	0.00016142	5.30842e-05	0.000152212	0.000165	0.000105517	0.0002144	Glycogen phosphorylase, brain form OS=Homo sapiens GN=PYGB PE=1 SV=5 ;
P06737	PYGL	0.000366663	0.000575579	0.000176867	0.0004713	0.000222629	0.000511183	0.000250959	0.000151493	0.000258	0.000183783	0.000277404	Glycogen phosphorylase, liver form OS=Homo sapiens GN=PYGL PE=1 SV=4 ;
P11217	PYGM		0.000171067	4.74445e-05	0.00013372								Glycogen phosphorylase, muscle form OS=Homo sapiens GN=PYGM PE=1 SV=6 ;
P49840	GSK3A		6.88193e-05	0.000124063	6.35756e-05	7.80813e-05	5.12242e-05	4.6325e-05					Glycogen synthase kinase-3 alpha OS=Homo sapiens GN=GSK3A PE=1 SV=2 ;
P49841	GSK3B		0.000105523	0.000118894	0.000170594		8.83617e-05	0.000133185					Glycogen synthase kinase-3 beta OS=Homo sapiens GN=GSK3B PE=1 SV=2 ;
P46976	GYG1	0.000169014		8.56034e-05									Glycogenin-1 OS=Homo sapiens GN=GYG1 PE=1 SV=4 ;
P30419	NMT1	8.9448e-05	0.000312739	0.000302028	0.000309546	0.00010138	0.000199526	0.000293221	7.39141e-05	0.00012	8.96683e-05	0.000109318	Glycylpeptide N-tetradecanoyltransferase 1 OS=Homo sapiens GN=NMT1 PE=1 SV=2 ;
Q9HC38	GLOD4	0.000236242	0.00038939	0.000287168	0.000196211	0.000321306	0.00027666	0.000285942	0.000117129				Glyoxalase domain-containing protein 4 OS=Homo sapiens GN=GLOD4 PE=1 SV=1 ;
Q9UBQ7	GRHPR	0.000450876	0.000405362	0.000365381	0.000561713	0.000306612	0.000226292	0.000306974	0.000391204	0.000303	0.00033899	0.000385724	Glyoxylate reductase/hydroxypyruvate reductase OS=Homo sapiens GN=GRHPR PE=1 SV=1 ;
Q9P2T1	GMPR2			0.000172191	0.000294128								GMP reductase 2 OS=Homo sapiens GN=GMPR2 PE=1 SV=1 ;
P49915	GMPS	0.000426804	0.000639533	0.000547631	0.000384022	0.000308382	0.00042842	0.000500451	0.000132256	8.61e-05	6.41782e-05	0.000130403	GMP synthase [glutamine-hydrolyzing] OS=Homo sapiens GN=GMPS PE=1 SV=1 ;
Q9H3P7	ACBD3	0.000140045	0.000104923	9.45745e-05	0.000155086		0.000117146	0.000105942					Golgi resident protein GCP60 OS=Homo sapiens GN=ACBD3 PE=1 SV=4 ;
Q4V328	GRIPAP1		2.63494e-05		6.08541e-05								GRIP1-associated protein 1 OS=Homo sapiens GN=GRIPAP1 PE=1 SV=1 ;
P62993	GRB2	0.00115857	0.00122543	0.00082842	0.000943379	0.00115863	0.000570075	0.00087644	0.000591313	0.000642	0.000409912	0.00049974	Growth factor receptor-bound protein 2 OS=Homo sapiens GN=GRB2 PE=1 SV=1 ;
P62826	RAN	0.00280712	0.00389849	0.00457741	0.0026063	0.00186238	0.00383719	0.00414352	0.00152756	0.00165769	0.00164724	0.00225924	GTP-binding nuclear protein Ran OS=Homo sapiens GN=RAN PE=1 SV=3 ;
Q14353	GAMT	0.000250657	0.000281693	0.000169272	0.000216857	0.000266337	0.000314508						Guanidinoacetate N-methyltransferase OS=Homo sapiens GN=GAMT PE=1 SV=1 ;
Q9UKW4	VAV3		6.54068e-05		0.0001571								Guanine nucleotide exchange factor VAV3 OS=Homo sapiens GN=VAV3 PE=1 SV=1 ;
P04899	GNAI2	0.000208292	0.000156055				0.000174234	6.30282e-05					Guanine nucleotide-binding protein G(i) subunit alpha-2 OS=Homo sapiens GN=GNAI2 PE=1 SV=3 ;
P62873	GNB1										0.00026162	0.000159476	Guanine nucleotide-binding protein G(I)/G(S)/G(T) subunit beta-1 OS=Homo sapiens GN=GNB1 PE=1 SV=3 ;
P63244	GNB2L1	0.000933044	0.000803905	0.000504079	0.00213109	0.000356908	0.000780482	0.000705836	0.00179259	0.00194531	0.00196422	0.00245167	Guanine nucleotide-binding protein subunit beta-2-like 1 OS=Homo sapiens GN=GNB2L1 PE=1 SV=3 ;
Q8N4P3	HDDC3	0.000330475	0.000309495	0.000167381		0.000421377	0.000276439	0.000375					Guanosine-3',5'-bis(diphosphate) 3'-pyrophosphohydrolase MESH1 OS=Homo sapiens GN=HDDC3 PE=1 SV=3 ;
Q16774	GUK1	0.000375349	0.000393702	0.000405566	0.000259788	0.000191438	0.000439566	0.000454315					Guanylate kinase OS=Homo sapiens GN=GUK1 PE=1 SV=2 ;
Q9H0R4	HDHD2			0.00011568	0.0001976								Haloacid dehalogenase-like hydrolase domain-containing protein 2 OS=Homo sapiens GN=HDHD2 PE=1 SV=1 ;
P00738	HP									0.00127389	0.00109545	0.000356136	Haptoglobin OS=Homo sapiens GN=HP PE=1 SV=1 ;
P00739	HPR									0.000915	0.000766819		Haptoglobin-related protein OS=Homo sapiens GN=HPR PE=1 SV=2 ;
Q53T59	HS1BP3	0.000188632	0.00011306		7.83342e-05								HCLS1-binding protein 3 OS=Homo sapiens GN=HS1BP3 PE=1 SV=1 ;
Q7Z4H3	HDDC2	0.000362469	0.000271566	0.000293737	0.000351224	0.000431361	0.000181921	0.000383885					HD domain-containing protein 2 OS=Homo sapiens GN=HDDC2 PE=1 SV=1 ;
P34931	HSPA1L	0.000715212	0.000725984	0.000841344	0.000574858	0.000568739		0.0008203	0.000629134	0.000403		0.00047934	Heat shock 70 kDa protein 1-like OS=Homo sapiens GN=HSPA1L PE=1 SV=2 ;
P08107	HSPA1A	0.00143042	0.00127912	0.00121527	0.000798414	0.00105903	0.000945649	0.00139626	0.000743522	0.000528	0.000485692	0.000648518	Heat shock 70 kDa protein 1A/1B OS=Homo sapiens GN=HSPA1A PE=1 SV=5 ;
P34932	HSPA4	0.00100352	0.0010948	0.00116516	0.00106012	0.000927867	0.000780528	0.0010122	0.00115658	0.00104198	0.000847152	0.000989763	Heat shock 70 kDa protein 4 OS=Homo sapiens GN=HSPA4 PE=1 SV=4 ;
O95757	HSPA4L	8.81331e-05	0.000171679	0.000107132	0.000146398	0.000209768	5.8978e-05	2.66686e-05		9.48e-05	0.000132525	0.000129253	Heat shock 70 kDa protein 4L OS=Homo sapiens GN=HSPA4L PE=1 SV=3 ;
P17066	HSPA6	0.000850985	0.000861579	0.000854259	0.000668581	0.000586521	0.000654124	0.000852547	0.000712702	0.000588	0.000484181	0.000758936	Heat shock 70 kDa protein 6 OS=Homo sapiens GN=HSPA6 PE=1 SV=2 ;
P11142	HSPA8	0.00467013	0.00469953	0.00412778	0.00367597	0.00463146	0.00444271	0.00438148	0.0040861	0.00415706	0.00399315	0.00400088	Heat shock cognate 71 kDa protein OS=Homo sapiens GN=HSPA8 PE=1 SV=1 ;
NP_270006.1	GAS_HSP									7.33e-05	0.000163814		heat shock protein (chaperonin) [Streptococcus pyogenes M1 GAS] ;
Q92598	HSPH1	0.000758397	0.000826473	0.000803156	0.000966304	0.000893749	0.000706482	0.000730186	0.0009614	0.000927	0.000881216	0.000947933	Heat shock protein 105 kDa OS=Homo sapiens GN=HSPH1 PE=1 SV=1 ;
P04792	HSPB1	0.00411199	0.00378338	0.00263074	0.00314559	0.00374067	0.00434481	0.00300152	0.00223545	0.00194071	0.00227801	0.0022923	Heat shock protein beta-1 OS=Homo sapiens GN=HSPB1 PE=1 SV=2 ;
P07900	HSP90AA1	0.00472755	0.00522209	0.00615323	0.00327206	0.00551273	0.00505303	0.0060064	0.00403175	0.00394042	0.00382781	0.00367898	Heat shock protein HSP 90-alpha OS=Homo sapiens GN=HSP90AA1 PE=1 SV=5 ;
P08238	HSP90AB1	0.00490235	0.00553995	0.00589016	0.00344959	0.00572992	0.00531391	0.00573282	0.00450672	0.00467085	0.00463798	0.00444359	Heat shock protein HSP 90-beta OS=Homo sapiens GN=HSP90AB1 PE=1 SV=4 ;
P54652	HSPA2	0.00157376	0.00145651	0.00175047		0.00139679	0.00118092	0.00168075					Heat shock-related 70 kDa protein 2 OS=Homo sapiens GN=HSPA2 PE=1 SV=1 ;
Q9UK76	HN1	0.000288092	0.000359737	0.000129702			0.000240986	0.000290584					Hematological and neurological expressed 1 protein OS=Homo sapiens GN=HN1 PE=1 SV=3 ;
P14317	HCLS1	0.00158233	0.00157307	0.00127407	0.00151639	0.00181065	0.00147633	0.00110494	0.00135783	0.00118699	0.000503323	0.001376	Hematopoietic lineage cell-specific protein OS=Homo sapiens GN=HCLS1 PE=1 SV=3 ;
Q9NRV9	HEBP1	0.000234742	0.000234495	0.000211367	0.000270785	0.000266055	0.000261812	0.000177579	0.000484939				Heme-binding protein 1 OS=Homo sapiens GN=HEBP1 PE=1 SV=1 ;
Q9Y5Z4	HEBP2	0.000793542	0.000216193	0.000438457	0.000549231	0.000306612		0.000491158	0.000804762	0.000388	0.000216954	0.000528993	Heme-binding protein 2 OS=Homo sapiens GN=HEBP2 PE=1 SV=1 ;
P69905	HBA1						0.000435586	0.000236356	0.00180725	0.00266165	0.00328868	0.00140009	Hemoglobin subunit alpha OS=Homo sapiens GN=HBA1 PE=1 SV=2 ;
P02042	HBD									0.000947	0.00151277	0.000983615	Hemoglobin subunit delta OS=Homo sapiens GN=HBD PE=1 SV=2 ;Hemoglobin subunit beta OS=Homo sapiens GN=HBB PE=1 SV=2 ;
P02790	HPX									0.000646	0.000625737	0.000156484	Hemopexin OS=Homo sapiens GN=HPX PE=1 SV=2 ;
P05546	SERPIND1									0.000239	0.000222823	0.000108661	Heparin cofactor 2 OS=Homo sapiens GN=SERPIND1 PE=1 SV=3 ;
Q04756	HGFAC									0.000273	0.000339507	0.00022075	Hepatocyte growth factor activator OS=Homo sapiens GN=HGFAC PE=1 SV=1 ;
P51858	HDGF	0.00209507	0.00286231	0.0039116	0.00191919	0.00235708	0.00273185	0.00354271	0.00213858	0.00124327	0.0012972	0.00165678	Hepatoma-derived growth factor OS=Homo sapiens GN=HDGF PE=1 SV=1 ;
Q7Z4V5	HDGFRP2	0.000132239	0.000181638	0.000253026	6.10174e-05	5.62046e-05	9.21806e-05	0.000333458					Hepatoma-derived growth factor-related protein 2 OS=Homo sapiens GN=HDGFRP2 PE=1 SV=1 ;
Q99729	HNRNPAB	0.000846344	0.000367105	0.000932527	0.000184982	0.00071943	0.000633436	0.00114571	0.000276065	0.00018	0.000334906	0.000272198	Heterogeneous nuclear ribonucleoprotein A/B OS=Homo sapiens GN=HNRNPAB PE=1 SV=2 ;
Q13151	HNRNPA0	0.000242438	0.000217965	9.82334e-05	0.000302036	0.00012365		0.000110041					Heterogeneous nuclear ribonucleoprotein A0 OS=Homo sapiens GN=HNRNPA0 PE=1 SV=1 ;
P09651	HNRNPA1	0.00369719	0.00223385	0.00276524	0.000742911	0.00290622	0.00375775	0.00478175	0.00147828	0.00187159	0.00274983	0.00131182	Heterogeneous nuclear ribonucleoprotein A1 OS=Homo sapiens GN=HNRNPA1 PE=1 SV=5 ;
P51991	HNRNPA3	0.00086072	0.000498303	0.000422733	0.000189549	0.000665137	0.00121088	0.00156862	0.000484939	0.000421	0.00070596	0.000239073	Heterogeneous nuclear ribonucleoprotein A3 OS=Homo sapiens GN=HNRNPA3 PE=1 SV=2 ;
O14979	HNRNPDL	0.000352113	0.000184665	0.000166451	9.74825e-05	0.000419037	0.000323993	0.000239732	0.000261867	0.000426	0.000370629	0.000301232	Heterogeneous nuclear ribonucleoprotein D-like OS=Homo sapiens GN=HNRNPDL PE=1 SV=3 ;
Q14103	HNRNPD	0.00279111	0.00205993	0.00191302	0.000951484	0.00223093	0.0016378	0.00248961	0.00149744	0.00117673	0.00100226	0.00152737	Heterogeneous nuclear ribonucleoprotein D0 OS=Homo sapiens GN=HNRNPD PE=1 SV=1 ;
P52597	HNRNPF	0.000106907	8.00957e-05		0.00017265	6.05836e-05	5.96175e-05	8.08735e-05	0.000485874	0.000623	0.000535849	0.000522619	Heterogeneous nuclear ribonucleoprotein F OS=Homo sapiens GN=HNRNPF PE=1 SV=3 ;
P31943	HNRNPH1	0.000625804	0.000370153	0.000200186	0.000364745	0.000251982	0.000303067	0.000498329	0.000898163	0.000886	0.000841963	0.000603806	Heterogeneous nuclear ribonucleoprotein H OS=Homo sapiens GN=HNRNPH1 PE=1 SV=4 ;
P61978	HNRNPK	0.00111794	0.00110081	0.000905954	0.00159172	0.000895996	0.000908427	0.000821544	0.00182119	0.00184745	0.00201725	0.00218605	Heterogeneous nuclear ribonucleoprotein K OS=Homo sapiens GN=HNRNPK PE=1 SV=1 ;
P14866	HNRNPL					0.000149402	0.000210028	0.000360887	0.00037346	0.00027	0.000415306	0.000337544	Heterogeneous nuclear ribonucleoprotein L OS=Homo sapiens GN=HNRNPL PE=1 SV=2 ;
Q8WVV9	HNRNPLL	0.000109142	8.17705e-05	7.37053e-05			6.84722e-05	8.25646e-05					Heterogeneous nuclear ribonucleoprotein L-like OS=Homo sapiens GN=HNRNPLL PE=1 SV=1 ;
P52272	HNRNPM					3.44414e-05	6.77843e-05	4.5976e-05	5.02211e-05		0.000152313	7.42764e-05	Heterogeneous nuclear ribonucleoprotein M OS=Homo sapiens GN=HNRNPM PE=1 SV=3 ;
O60506	SYNCRIP	0.000664663	0.000729175	0.00080153	0.000870771	0.000827311	0.00113182	0.00123906	0.00114751	0.00108562	0.00157056	0.00118946	Heterogeneous nuclear ribonucleoprotein Q OS=Homo sapiens GN=SYNCRIP PE=1 SV=2 ;
O43390	HNRNPR					0.000198595	0.000175886	0.000194411	0.000405418	0.000346	0.00049183	0.000228422	Heterogeneous nuclear ribonucleoprotein R OS=Homo sapiens GN=HNRNPR PE=1 SV=1 ;
Q00839	HNRNPU	0.000932139	0.000899823	0.000508433	0.000446647	0.000624745	0.000614783	0.000515303	0.000466599	0.000482	0.000700826	0.000525787	Heterogeneous nuclear ribonucleoprotein U OS=Homo sapiens GN=HNRNPU PE=1 SV=6 ;
Q9BUJ2	HNRNPUL1					4.40576e-05	7.22584e-05						Heterogeneous nuclear ribonucleoprotein U-like protein 1 OS=Homo sapiens GN=HNRNPUL1 PE=1 SV=2 ;
Q1KMD3	HNRNPUL2						4.96813e-05	4.49297e-05			0.000208386	0.000120977	Heterogeneous nuclear ribonucleoprotein U-like protein 2 OS=Homo sapiens GN=HNRNPUL2 PE=1 SV=1 ;
P22626	HNRNPA2B1	0.00180146	0.00125551	0.00144289	0.000405947	0.00128204	0.00231292	0.00307419	0.0020252	0.00219774	0.00258285	0.00184323	Heterogeneous nuclear ribonucleoproteins A2/B1 OS=Homo sapiens GN=HNRNPA2B1 PE=1 SV=2 ;
P07910	HNRNPC					0.000369738	0.000444696	0.000182802	0.00071885	0.000325	0.000654051	0.000767846	Heterogeneous nuclear ribonucleoproteins C1/C2 OS=Homo sapiens GN=HNRNPC PE=1 SV=4 ;
P19367	HK1		3.62483e-05		0.000178594		5.39613e-05		7.99594e-05				Hexokinase-1 OS=Homo sapiens GN=HK1 PE=1 SV=3 ;
Q15651	HMGN3	0.00164319	0.00190261	0.0029255	0.000620343	0.00101585	0.000874691	0.00271212		0.000402	0.000449247	0.000730259	High mobility group nucleosome-binding domain-containing protein 3 OS=Homo sapiens GN=HMGN3 PE=1 SV=2 ;
P82970	HMGN5		0.000117871	0.000106245									High mobility group nucleosome-binding domain-containing protein 5 OS=Homo sapiens GN=HMGN5 PE=1 SV=1 ;
P09429	HMGB1	0.00990502	0.00974001	0.0092903	0.00290407	0.00912135	0.00880329	0.00931424	0.00349562	0.00259063	0.00372353	0.00277414	High mobility group protein B1 OS=Homo sapiens GN=HMGB1 PE=1 SV=3 ;
P26583	HMGB2	0.00693443	0.00588454	0.00592534	0.00279155	0.00830053	0.00674762	0.0065305	0.00289432	0.00361679	0.00414963	0.00268082	High mobility group protein B2 OS=Homo sapiens GN=HMGB2 PE=1 SV=2 ;
O15347	HMGB3	0.00140493	0.00138499	0.00119845	0.000767675	0.00182281	0.0010515	0.00111875	0.000549921	0.000199		0.000451848	High mobility group protein B3 OS=Homo sapiens GN=HMGB3 PE=1 SV=4 ;
P17096	HMGA1	0.00290246	0.00269231	0.00224009	0.00124359	0.00140984	0.00312156	0.00480958	0.00359761	0.00241682	0.00124698	0.00253373	High mobility group protein HMG-I/HMG-Y OS=Homo sapiens GN=HMGA1 PE=1 SV=3 ;
P37235	HPCAL1	0.00068963	0.00051668	0.000620957	0.000742484		0.000512773	0.000347798	0.000189955				Hippocalcin-like protein 1 OS=Homo sapiens GN=HPCAL1 PE=1 SV=3 ;
Q9BW71	HIRIP3		7.97116e-05	8.98118e-05									HIRA-interacting protein 3 OS=Homo sapiens GN=HIRIP3 PE=1 SV=3 ;
P50135	HNMT	0.000303878	0.000379449	0.000307821	0.000420644	0.000301362	0.000169461	0.000268193					Histamine N-methyltransferase OS=Homo sapiens GN=HNMT PE=1 SV=1 ;
P49773	HINT1	0.00269953	0.00351743	0.00214009	0.0011373	0.00109748	0.00196359	0.00159821					Histidine triad nucleotide-binding protein 1 OS=Homo sapiens GN=HINT1 PE=1 SV=2 ;
P12081	HARS	0.000435818	0.000282984	0.00019621	0.000281531	0.000370464	0.000267342	0.000285732	0.000432158	0.000156	0.000174756	0.000390596	Histidine--tRNA ligase, cytoplasmic OS=Homo sapiens GN=HARS PE=1 SV=2 ;
O14929	HAT1	0.000317658	0.000185106	9.53419e-05	0.000122144	0.000180016	0.000177145		0.000131246	0.000285	0.00015922	0.000301951	Histone acetyltransferase type B catalytic subunit OS=Homo sapiens GN=HAT1 PE=1 SV=1 ;
Q9NVP2	ASF1B						0.000183722	0.000221535					Histone chaperone ASF1B OS=Homo sapiens GN=ASF1B PE=1 SV=1 ;
Q13547	HDAC1	0.000122728	0.000137924	0.0001036		5.21622e-05	0.000256652	0.000139263					Histone deacetylase 1 OS=Homo sapiens GN=HDAC1 PE=1 SV=1 ;
Q92769	HDAC2	9.09144e-05	6.81142e-05				0.000152098	6.87756e-05					Histone deacetylase 2 OS=Homo sapiens GN=HDAC2 PE=1 SV=2 ;
P10412	HIST1H1E					0.000631425	0.000677843	0.000153253	0.000418509	0.000545	0.000812337	0.000990352	Histone H1.4 OS=Homo sapiens GN=HIST1H1E PE=1 SV=2 ;
P16401	HIST1H1B					0.000444994	0.000273687		0.000405546	0.00044	0.000590382	0.000719758	Histone H1.5 OS=Homo sapiens GN=HIST1H1B PE=1 SV=3 ;
P0C0S8	HIST1H2AG	0.00102384			0.000393679	0.00164391	0.00171286	0.00146298	0.00564021	0.00550864	0.00564496	0.00542218	Histone H2A type 1 OS=Homo sapiens GN=HIST1H2AG PE=1 SV=2 ;Histone H2A.J OS=Homo sapiens GN=H2AFJ PE=1 SV=1 ;Histone H2A type 1-J OS=Homo sapiens GN=HIST1H2AJ PE=1 SV=3 ;Histone H2A type 1-H OS=Homo sapiens GN=HIST1H2AH PE=1 SV=3 ;Histone H2A type 2-A OS=Homo sapiens GN=HIST2H2AA3 PE=1 SV=3 ;Histone H2A type 2-C OS=Homo sapiens GN=HIST2H2AC PE=1 SV=4 ;Histone H2A type 1-D OS=Homo sapiens GN=HIST1…
P0C0S5	H2AFZ						0.000289937		0.00286417	0.00186491	0.00156359	0.00324766	Histone H2A.Z OS=Homo sapiens GN=H2AFZ PE=1 SV=2 ;Histone H2A.V OS=Homo sapiens GN=H2AFV PE=1 SV=3 ;
P16104	H2AFX							0.00101705	0.00487109	0.00445143		0.00455008	Histone H2AX OS=Homo sapiens GN=H2AFX PE=1 SV=2 ;Histone H2A type 1-A OS=Homo sapiens GN=HIST1H2AA PE=1 SV=3 ;
P06899	HIST1H2BJ					0.000498853	0.000589078		0.000727408	0.000316	0.00070596	0.000430332	Histone H2B type 1-J OS=Homo sapiens GN=HIST1H2BJ PE=1 SV=3 ;Histone H2B type 3-B OS=Homo sapiens GN=HIST3H2BB PE=1 SV=3 ;Histone H2B type 2-E OS=Homo sapiens GN=HIST2H2BE PE=1 SV=3 ;Histone H2B type 1-B OS=Homo sapiens GN=HIST1H2BB PE=1 SV=2 ;Histone H2B type 1-O OS=Homo sapiens GN=HIST1H2BO PE=1 SV=3 ;
O60814	HIST1H2BK					0.000498853	0.000687258		0.00130933	0.000789	0.00088245	0.000717219	Histone H2B type 1-K OS=Homo sapiens GN=HIST1H2BK PE=1 SV=3 ;Histone H2B type 1-L OS=Homo sapiens GN=HIST1H2BL PE=1 SV=3 ;Histone H2B type 1-M OS=Homo sapiens GN=HIST1H2BM PE=1 SV=3 ;Histone H2B type 1-N OS=Homo sapiens GN=HIST1H2BN PE=1 SV=3 ;Histone H2B type 1-H OS=Homo sapiens GN=HIST1H2BH PE=1 SV=3 ;Histone H2B type 2-F OS=Homo sapiens GN=HIST2H2BF PE=1 SV=3 ;Histone H2B type 1-C/E/F/G/I OS=H…
P68431	HIST1H3A	0.000217482	0.00024441			0.00120165	0.00109153	0.000658088					Histone H3.1 OS=Homo sapiens GN=HIST1H3A PE=1 SV=2 ;Histone H3.2 OS=Homo sapiens GN=HIST2H3A PE=1 SV=3 ;Histone H3.1t OS=Homo sapiens GN=HIST3H3 PE=1 SV=3 ;Histone H3.3 OS=Homo sapiens GN=H3F3A PE=1 SV=2 ;
P62805	HIST1H4A					0.00207484	0.00288248	0.00325849	0.00462716	0.00521449	0.00410211	0.00526425	Histone H4 OS=Homo sapiens GN=HIST1H4A PE=1 SV=2 ;
Q86X55	CARM1	7.29708e-05	5.46706e-05			8.27046e-05	8.13858e-05						Histone-arginine methyltransferase CARM1 OS=Homo sapiens GN=CARM1 PE=1 SV=3 ;
Q09028	RBBP4	0.00034797	0.000469267	0.000352485	0.000361259	0.000207053	0.000349289	0.000500147	0.000388179	0.000702	0.000575565	0.000255161	Histone-binding protein RBBP4 OS=Homo sapiens GN=RBBP4 PE=1 SV=3 ;
Q16576	RBBP7	0.000556753	0.00072997	0.000540477	0.000385343	0.000266211	0.000494826	0.000579118	0.000258786	0.000328	0.000418593	0.000255161	Histone-binding protein RBBP7 OS=Homo sapiens GN=RBBP7 PE=1 SV=1 ;
Q86TU7	SETD3	0.000124484	3.73061e-05	5.04397e-05	5.16953e-05								Histone-lysine N-methyltransferase setd3 OS=Homo sapiens GN=SETD3 PE=1 SV=1 ;
Q86YZ3	HRNR									6.28e-05	5.4619e-05	4.43921e-05	Hornerin OS=Homo sapiens GN=HRNR PE=1 SV=2 ;
P51610	HCFC1	2.90688e-05	1.08893e-05	1.47229e-05			1.21579e-05	1.64926e-05					Host cell factor 1 OS=Homo sapiens GN=HCFC1 PE=1 SV=2 ;
P50502	ST13	0.000601168	0.000660591	0.000784891	0.000388345	0.00105611	0.000972218	0.000727642	0.00044709	0.000539	0.000482119	0.000342866	Hsc70-interacting protein OS=Homo sapiens GN=ST13 PE=1 SV=2 ;
Q16543	CDC37	0.00101722	0.00114316	0.000554837	0.000839433	0.000897935	0.00085089	0.000562335	0.000678914	0.000526	0.00023532	0.000765034	Hsp90 co-chaperone Cdc37 OS=Homo sapiens GN=CDC37 PE=1 SV=1 ;
Q9NX55	HYPK	0.000458566	0.000515344	0.000232257		0.000389801	0.000383586	0.00017345					Huntingtin-interacting protein K OS=Homo sapiens GN=HYPK PE=1 SV=2 ;
Q16836	HADH					0.000120106		0.000142516					Hydroxyacyl-coenzyme A dehydrogenase, mitochondrial OS=Homo sapiens GN=HADH PE=1 SV=3 ;
Q16775	HAGH	9.60308e-05	7.19474e-05	9.72766e-05	0.000299094	8.16305e-05	0.000120493	0.000145292					Hydroxyacylglutathione hydrolase, mitochondrial OS=Homo sapiens GN=HAGH PE=1 SV=2 ;
Q01581	HMGCS1	0.000312839	0.000191768	0.000230471	0.000216524	0.000145051	0.000237897	0.000301202	0.000141005	0.000191	0.000213824	6.95151e-05	Hydroxymethylglutaryl-CoA synthase, cytoplasmic OS=Homo sapiens GN=HMGCS1 PE=1 SV=2 ;
P00492	HPRT1	0.000746221	0.000559078	0.00041231	0.000751241	0.000403659	0.000624206	0.000205275	0.000420429	0.000182	0.000306024	0.000165816	Hypoxanthine-guanine phosphoribosyltransferase OS=Homo sapiens GN=HPRT1 PE=1 SV=2 ;
Q9Y4L1	HYOU1	0.000370089	0.000144183	8.99736e-05	0.000286886	0.000314592	0.000272426	0.000179179	0.000458726	0.000378	0.00028938	0.000524668	Hypoxia up-regulated protein 1 OS=Homo sapiens GN=HYOU1 PE=1 SV=1 ;
P01876	IGHA1									0.00112704	0.000818954	0.000460808	Ig alpha-1 chain C region OS=Homo sapiens GN=IGHA1 PE=1 SV=2 ;
P01857	IGHG1					0.00026666	0.000149947	0.000203409	0.00377723	0.00590742	0.00552574	0.00246463	Ig gamma-1 chain C region OS=Homo sapiens GN=IGHG1 PE=1 SV=1 ;
P01859	IGHG2						7.58935e-05		0.00168687	0.00262383	0.00218285	0.00144148	Ig gamma-2 chain C region OS=Homo sapiens GN=IGHG2 PE=1 SV=2 ;
P01860	IGHG3									0.00168847	0.00112073	0.000767063	Ig gamma-3 chain C region OS=Homo sapiens GN=IGHG3 PE=1 SV=2 ;
P01861	IGHG4									0.00267664	0.00238019	0.00171343	Ig gamma-4 chain C region OS=Homo sapiens GN=IGHG4 PE=1 SV=1 ;
P01766	IGKBRO									0.00149192	0.000741258	0.000451848	Ig heavy chain V-III region BRO OS=Homo sapiens PE=1 SV=1 ;
P01767	IGKBUT										0.000580115	0.000314329	Ig heavy chain V-III region BUT OS=Homo sapiens PE=1 SV=1 ;
P01834	IGKC					0.00130455	0.000583521	0.000949882	0.00899241	0.0127611	0.0136363	0.0059678	Ig kappa chain C region OS=Homo sapiens GN=IGKC PE=1 SV=1 ;
P01620	IGKSIE									0.00145999	0.000612048	0.000497447	Ig kappa chain V-III region SIE OS=Homo sapiens PE=1 SV=1 ;Ig kappa chain V-III region HIC OS=Homo sapiens PE=2 SV=2 ;Ig kappa chain V-III region HAH OS=Homo sapiens PE=2 SV=1 ;Ig kappa chain V-III region GOL OS=Homo sapiens PE=1 SV=1 ;Ig kappa chain V-III region WOL OS=Homo sapiens PE=1 SV=1 ;Ig kappa chain V-III region Ti OS=Homo sapiens PE=1 SV=1 ;
P0CG06	IGLC3									0.00450392	0.00461538	0.0018756	Ig lambda-3 chain C regions OS=Homo sapiens GN=IGLC3 PE=1 SV=1 ;
P01871	IGHM									0.000572	0.000393588	0.00011996	Ig mu chain C region OS=Homo sapiens GN=IGHM PE=1 SV=3 ;
Q8WZA9	IRGQ			4.80918e-05	0.000131437								Immunity-related GTPase family Q protein OS=Homo sapiens GN=IRGQ PE=1 SV=1 ;
NP_269810.1							7.37811e-05		0.000182214	0.000395	0.000486312	0.000143729	immunogenic secreted precursor-like protein [Streptococcus pyogenes M1 GAS] ;
P78318	IGBP1		6.53682e-05	8.83811e-05	9.05811e-05		0.000109475	6.60029e-05					Immunoglobulin-binding protein 1 OS=Homo sapiens GN=IGBP1 PE=1 SV=1 ;
O00629	KPNA4	5.67706e-05	6.37998e-05	7.66761e-05	0.000137523	4.82576e-05		8.58925e-05	0.000105551	0.000153	0.000170731	6.93817e-05	Importin subunit alpha-3 OS=Homo sapiens GN=KPNA4 PE=1 SV=1 ;
Q14974	KPNB1	0.000455817	0.000480635	0.000581439	0.000338852	0.000344414	0.000338922	0.000472531	0.00023018	0.000182	0.00022847	0.000165059	Importin subunit beta-1 OS=Homo sapiens GN=KPNB1 PE=1 SV=2 ;
Q8TEX9	IPO4		4.09987e-05	2.77162e-05			2.28874e-05	2.06984e-05					Importin-4 OS=Homo sapiens GN=IPO4 PE=1 SV=2 ;
O00410	IPO5	5.39243e-05	0.000101002	7.28318e-05	0.000121298	2.2919e-05	0.000112768	9.17844e-05					Importin-5 OS=Homo sapiens GN=IPO5 PE=1 SV=4 ;
O95373	IPO7	0.000170968	0.000256183	0.000298265	0.000167636	0.000145331	0.000178766	0.000280226	5.29789e-05				Importin-7 OS=Homo sapiens GN=IPO7 PE=1 SV=1 ;
Q96P70	IPO9	8.52377e-05	2.1287e-05		2.94976e-05	3.62279e-05	4.75337e-05						Importin-9 OS=Homo sapiens GN=IPO9 PE=1 SV=3 ;
Q9H2U2	PPA2	0.000265666	9.95201e-05	0.000149507	0.000183874	0.000112914	7.40757e-05	0.000200973	0.000274411	0.000119	0.00019974		Inorganic pyrophosphatase 2, mitochondrial OS=Homo sapiens GN=PPA2 PE=1 SV=2 ;
Q15181	PPA1	0.000665238	0.000690098	0.000760261	0.000850021	0.000565482	0.00059927	0.000541955	0.000190284	0.000138	0.000384736	0.000312698	Inorganic pyrophosphatase OS=Homo sapiens GN=PPA1 PE=1 SV=2 ;
Q9BY32	ITPA		0.000228452	0.000308878	0.000263806	0.000194398	0.000191299	0.000115335					Inosine triphosphate pyrophosphatase OS=Homo sapiens GN=ITPA PE=1 SV=2 ;
P20839	IMPDH1	8.63156e-05	0.00017245	0.000330312									Inosine-5'-monophosphate dehydrogenase 1 OS=Homo sapiens GN=IMPDH1 PE=1 SV=2 ;
P12268	IMPDH2	0.000719297	0.00155205	0.00170985	0.000696981	0.000293489	0.000986763	0.000544139	7.13256e-05	0.000155	0.000259584	0.000492286	Inosine-5'-monophosphate dehydrogenase 2 OS=Homo sapiens GN=IMPDH2 PE=1 SV=2 ;
P29218	IMPA1	0.000587279	0.000519996	0.000504762	0.000628182	0.00045383	0.000625231	0.000444269	0.000794109	0.000575	0.000240842	0.000652488	Inositol monophosphatase 1 OS=Homo sapiens GN=IMPA1 PE=1 SV=1 ;
Q9Y6M1	IGF2BP2		3.69947e-05	8.33645e-05	0.000170879	4.19736e-05	4.13043e-05	5.60309e-05			7.42495e-05	0.000120694	Insulin-like growth factor 2 mRNA-binding protein 2 OS=Homo sapiens GN=IGF2BP2 PE=1 SV=2 ;
P01344	IGF2									0.000774	0.00111189	0.000401643	Insulin-like growth factor II OS=Homo sapiens GN=IGF2 PE=1 SV=1 ;
P18065	IGFBP2									0.000367	0.000478967	0.000333672	Insulin-like growth factor-binding protein 2 OS=Homo sapiens GN=IGFBP2 PE=1 SV=2 ;
Q9H0C8	ILKAP	0.000339537	0.000197855	0.000101909	0.00018278	0.000288622	0.000189346	0.000199777					Integrin-linked kinase-associated serine/threonine phosphatase 2C OS=Homo sapiens GN=ILKAP PE=1 SV=1 ;
P19827	ITIH1									0.000131	0.000122051	0.000138878	Inter-alpha-trypsin inhibitor heavy chain H1 OS=Homo sapiens GN=ITIH1 PE=1 SV=3 ;
P19823	ITIH2					3.98661e-05		4.73044e-05	0.000620066	0.000757	0.00112834	0.000649591	Inter-alpha-trypsin inhibitor heavy chain H2 OS=Homo sapiens GN=ITIH2 PE=1 SV=2 ;
Q06033	ITIH3							2.51404e-05	0.000308944	0.000447	0.000549697	0.000345232	Inter-alpha-trypsin inhibitor heavy chain H3 OS=Homo sapiens GN=ITIH3 PE=1 SV=2 ;
Q14624	ITIH4									0.00015	0.000215204	7.77373e-05	Inter-alpha-trypsin inhibitor heavy chain H4 OS=Homo sapiens GN=ITIH4 PE=1 SV=4 ;
Q7Z5L9	IRF2BP2		5.66264e-05	5.10412e-05									Interferon regulatory factor 2-binding protein 2 OS=Homo sapiens GN=IRF2BP2 PE=1 SV=2 ;
Q13568	IRF5	8.90888e-05	8.89952e-05										Interferon regulatory factor 5 OS=Homo sapiens GN=IRF5 PE=1 SV=2 ;
P80217	IFI35	0.000155127			0.000286312			7.82343e-05	0.000256373				Interferon-induced 35 kDa protein OS=Homo sapiens GN=IFI35 PE=1 SV=5 ;
Q12905	ILF2	0.000151679	0.00011364	0.000102431	0.000157472	0.000161168	9.51587e-05	0.000172115	0.000470018	0.000255	0.000798278	0.000463434	Interleukin enhancer-binding factor 2 OS=Homo sapiens GN=ILF2 PE=1 SV=2 ;
Q12906	ILF3	8.27111e-05	0.000111543	0.000156397	3.43479e-05	9.84314e-05	0.000249073	0.000275308	0.000328066	0.000245	0.000273619	0.000242603	Interleukin enhancer-binding factor 3 OS=Homo sapiens GN=ILF3 PE=1 SV=3 ;
P18510	IL1RN		0.000187795	0.000225696	0.000231314								Interleukin-1 receptor antagonist protein OS=Homo sapiens GN=IL1RN PE=1 SV=1 ;
Q14116	IL18			0.000103493	0.000265173								Interleukin-18 OS=Homo sapiens GN=IL18 PE=1 SV=1 ;
Q9Y547	HSPB11		0.000230831	0.000208064	0.000568648	0.000174599	0.000257722	0.000155382					Intraflagellar transport protein 25 homolog OS=Homo sapiens GN=HSPB11 PE=1 SV=1 ;
P48200	IREB2					5.22164e-05		5.80867e-05					Iron-responsive element-binding protein 2 OS=Homo sapiens GN=IREB2 PE=1 SV=3 ;
Q2TAA2	IAH1		8.93541e-05	8.05409e-05									Isoamyl acetate-hydrolyzing esterase 1 homolog OS=Homo sapiens GN=IAH1 PE=1 SV=1 ;
O75874	IDH1	0.000714432	0.000722603	0.000747824	0.000420305	0.000880584	0.000627496	0.00091878	0.000309939	0.00024		0.000305598	Isocitrate dehydrogenase [NADP] cytoplasmic OS=Homo sapiens GN=IDH1 PE=1 SV=2 ;
P48735	IDH2	0.000327185	0.000147078	0.000154667	0.000158517	0.000361558	0.000383161	0.000396018	0.000364992	0.000264	0.000393588	0.000199933	Isocitrate dehydrogenase [NADP], mitochondrial OS=Homo sapiens GN=IDH2 PE=1 SV=2 ;
P41252	IARS	0.000117185	0.000298508	0.00015036	0.000154103	4.98062e-05	0.000303875	0.000115244	7.26255e-05	3.15e-05	8.81051e-05	5.72866e-05	Isoleucine--tRNA ligase, cytoplasmic OS=Homo sapiens GN=IARS PE=1 SV=2 ;
Q13907	IDI1		9.76203e-05	8.79918e-05	9.01821e-05	0.000110759	0.000108992						Isopentenyl-diphosphate Delta-isomerase 1 OS=Homo sapiens GN=IDI1 PE=1 SV=2 ;
P14923	JUP									0.000134	0.000208945	9.70412e-05	Junction plakoglobin OS=Homo sapiens GN=JUP PE=1 SV=3 ;
Q9HA64	FN3KRP	9.572e-05		6.46412e-05	6.62503e-05	8.13663e-05	0.000120103	0.000108616					Ketosamine-3-kinase OS=Homo sapiens GN=FN3KRP PE=1 SV=2 ;
Q07666	KHDRBS1	0.000200299	0.000250111	9.01767e-05	0.000138632		0.000251322	0.000303047	0.000206893	0.000225	0.000451783	0.000163196	KH domain-containing, RNA-binding, signal transduction-associated protein 1 OS=Homo sapiens GN=KHDRBS1 PE=1 SV=1 ;
Q86UP2	KTN1					9.26389e-05	4.55808e-05	3.29772e-05	0.000148591	0.000103	8.19371e-05	0.000173147	Kinectin OS=Homo sapiens GN=KTN1 PE=1 SV=1 ;
Q07866	KLC1	7.7428e-05	5.801e-05	3.48589e-05	0.000232223	4.38782e-05	4.31785e-05						Kinesin light chain 1 OS=Homo sapiens GN=KLC1 PE=1 SV=2 ;
P33176	KIF5B	0.000261068	0.000276135	0.00025927	0.000542076	0.000195811	0.000282611	0.000220729	0.000399735	0.000289	0.000230921	0.000394135	Kinesin-1 heavy chain OS=Homo sapiens GN=KIF5B PE=1 SV=1 ;
Q16719	KYNU	0.00076329	0.00109608	0.00135309	0.000308171	0.000648831	0.000957727	0.0010586					Kynureninase OS=Homo sapiens GN=KYNU PE=1 SV=1 ;
Q9NRN7	AASDHPPT	0.0002393	0.000107572	0.000161603		8.13663e-05		7.2411e-05					L-aminoadipate-semialdehyde dehydrogenase-phosphopantetheinyl transferase OS=Homo sapiens GN=AASDHPPT PE=1 SV=2 ;
P00338	LDHA	0.00289539	0.00300359	0.00339921	0.00166484	0.00219615	0.00272005	0.00316754	0.0017116	0.00161775	0.00147359	0.0017965	L-lactate dehydrogenase A chain OS=Homo sapiens GN=LDHA PE=1 SV=2 ;
P07195	LDHB	0.00194822	0.00265387	0.00334896	0.0035549	0.00210773	0.00262969	0.00231119	0.00395153	0.00303745	0.00346216	0.00351738	L-lactate dehydrogenase B chain OS=Homo sapiens GN=LDHB PE=1 SV=2 ;
P02788	LTF					3.54115e-05			0.000877808	0.00112069	0.00144075	0.000992793	Lactotransferrin OS=Homo sapiens GN=LTF PE=1 SV=6 ;
Q04760	GLO1	0.00618877	0.00830993	0.0108012	0.0027258	0.00690044	0.00773165	0.0107011	0.00308832	0.00237843	0.002538	0.0017681	Lactoylglutathione lyase OS=Homo sapiens GN=GLO1 PE=1 SV=4 ;
P46379	BAG6						2.18562e-05	2.96488e-05					Large proline-rich protein BAG6 OS=Homo sapiens GN=BAG6 PE=1 SV=2 ;
Q9UK59	DBR1		4.07349e-05		5.64467e-05								Lariat debranching enzyme OS=Homo sapiens GN=DBR1 PE=1 SV=2 ;
Q14696	MESDC2	0.000379199	0.0001894	0.000213399	0.000174969	0.000268613	0.000317196	0.000430288	0.000470018				LDLR chaperone MESD OS=Homo sapiens GN=MESDC2 PE=1 SV=2 ;
Q9P2J5	LARS	0.000125755	0.000301494	0.000178341	0.000261114	0.000106897	0.000199866	0.000142698	7.79366e-05	5.07e-05	0.000132367	0.000122952	Leucine--tRNA ligase, cytoplasmic OS=Homo sapiens GN=LARS PE=1 SV=2 ;
P42704	LRPPRC					1.8036e-05	3.54968e-05	1.60509e-05					Leucine-rich PPR motif-containing protein, mitochondrial OS=Homo sapiens GN=LRPPRC PE=1 SV=3 ;
Q32MZ4	LRRFIP1	0.000494178	0.000603361	0.000383167	0.000367369	0.000373399	0.000474616	0.000443069	0.000249551	9.85e-05	0.00013761	0.000357899	Leucine-rich repeat flightless-interacting protein 1 OS=Homo sapiens GN=LRRFIP1 PE=1 SV=2 ;
Q8N1G4	LRRC47	0.000126833	0.00022806	0.000119913	0.000245796	8.62511e-05	0.000106095	0.000134327	9.4326e-05	0.000171	0.000152575	9.30047e-05	Leucine-rich repeat-containing protein 47 OS=Homo sapiens GN=LRRC47 PE=1 SV=1 ;
P30740	SERPINB1	0.00105355	0.00105244	0.000869586	0.000513134	0.000597044	0.000881286	0.000915072	0.000386927	0.000105		0.000429196	Leukocyte elastase inhibitor OS=Homo sapiens GN=SERPINB1 PE=1 SV=1 ;
P09960	LTA4H	0.00108919	0.00112431	0.000735545	0.00100514	0.000637813	0.000951588	0.000732406	0.00081003	0.000684	0.000327561	0.000591618	Leukotriene A-4 hydrolase OS=Homo sapiens GN=LTA4H PE=1 SV=2 ;
Q14847	LASP1	0.00062328	0.00072168	0.000191323	0.00156868	0.000818807	0.000426574	0.000342912	0.000913023	0.00106702		0.000830985	LIM and SH3 domain protein 1 OS=Homo sapiens GN=LASP1 PE=1 SV=2 ;
P23141	CES1	0.000730308	0.000351743	0.000510802	0.000415203	0.000775993	0.000501807	0.000828704	0.00109919	0.000947	0.00090206	0.00102005	Liver carboxylesterase 1 OS=Homo sapiens GN=CES1 PE=1 SV=2 ;
P24666	ACP1	0.000748797		0.000126419	0.00110131	0.000318256	0.00015659		0.000348051				Low molecular weight phosphotyrosine protein phosphatase OS=Homo sapiens GN=ACP1 PE=1 SV=3 ;
P51884	LUM									0.000353	0.000460545	0.000213893	Lumican OS=Homo sapiens GN=LUM PE=1 SV=2 ;
P05455	SSB	0.002936	0.00312301	0.00330454	0.00122928	0.00252654	0.0033049	0.00389369	0.00148263	0.00146267	0.00114459	0.00115177	Lupus La protein OS=Homo sapiens GN=SSB PE=1 SV=2 ;
Q13094	LCP2	8.32387e-05	0.000103939	0.000112425	7.68155e-05	0.000117928	0.000116047	0.000125938					Lymphocyte cytosolic protein 2 OS=Homo sapiens GN=LCP2 PE=1 SV=1 ;
P33241	LSP1	0.000348997	0.00016342	0.000176762	0.000452906	0.000296663	0.000109475	9.90044e-05	0.00037851	0.000176		0.000533154	Lymphocyte-specific protein 1 OS=Homo sapiens GN=LSP1 PE=1 SV=1 ;
P46736	BRCC3			9.48139e-05	6.47827e-05								Lys-63-specific deubiquitinase BRCC36 OS=Homo sapiens GN=BRCC3 PE=1 SV=2 ;
Q15046	KARS	0.000322033	0.000408305	0.000518591	0.000360049	0.000252685	0.000372984	0.000505967	0.000399161	0.0005	0.000409741	0.000393569	Lysine--tRNA ligase OS=Homo sapiens GN=KARS PE=1 SV=3 ;
Q5VWZ2	LYPLAL1	0.000499198	0.000467507	0.000126419	0.000431885	0.000106085	0.000260984	0.000188819					Lysophospholipase-like protein 1 OS=Homo sapiens GN=LYPLAL1 PE=1 SV=3 ;
P10253	GAA	6.21376e-05	2.32771e-05				5.19775e-05	4.70063e-05	0.000173294				Lysosomal alpha-glucosidase OS=Homo sapiens GN=GAA PE=1 SV=4 ;
O00754	MAN2B1	0.000102395	6.57561e-05	9.87841e-05	7.08701e-05	0.000136777	0.000110124	0.000177052	0.0002901	3.94e-05	4.39916e-05	0.000178773	Lysosomal alpha-mannosidase OS=Homo sapiens GN=MAN2B1 PE=1 SV=3 ;
P13473	LAMP2						9.05169e-05	8.18597e-05					Lysosome-associated membrane glycoprotein 2 OS=Homo sapiens GN=LAMP2 PE=1 SV=2 ;
NP_269973.1						0.000883093	0.0011246	0.00069344	0.00231027				M protein type 1 [Streptococcus pyogenes M1 GAS] ;
Q96C86	DCPS	0.000438835	0.000591805	0.000800151	0.000485966	0.000335727	0.00058733	0.000431565	0.000707119	0.000295	0.000263949	0.000482686	m7GpppX diphosphatase OS=Homo sapiens GN=DCPS PE=1 SV=2 ;
P14174	MIF	0.00102878	0.000674429	0.000781597	0.00133509	0.00196765	0.00150599	0.000680978					Macrophage migration inhibitory factor OS=Homo sapiens GN=MIF PE=1 SV=4 ;
P40121	CAPG	0.00157237	0.00152826	0.00198019	0.00197066	0.0016617	0.00159965	0.00167169	0.00105349	0.00137188	0.00115023	0.00140229	Macrophage-capping protein OS=Homo sapiens GN=CAPG PE=1 SV=2 ;
Q14764	MVP		8.68526e-05		0.000298015					0.000178	7.47069e-05	0.000222635	Major vault protein OS=Homo sapiens GN=MVP PE=1 SV=4 ;
P40925	MDH1	0.00185966	0.00189088	0.00275093	0.00260488	0.00203245	0.00148151	0.00231119	0.00208553	0.00184629	0.00153134	0.00232688	Malate dehydrogenase, cytoplasmic OS=Homo sapiens GN=MDH1 PE=1 SV=4 ;
P40926	MDH2	0.00048129	0.000262246	0.000325023	0.000514812	0.000632274	0.000512393	0.000959874	0.00195238	0.000589	0.000789506	0.00106946	Malate dehydrogenase, mitochondrial OS=Homo sapiens GN=MDH2 PE=1 SV=3 ;
O43708	GSTZ1		0.000153888	0.000138709									Maleylacetoacetate isomerase OS=Homo sapiens GN=GSTZ1 PE=1 SV=3 ;
Q9ULC4	MCTS1	0.000490235	0.00036729	0.000275886	0.000339304	0.000486175	0.000136692	0.000370856					Malignant T-cell-amplified sequence 1 OS=Homo sapiens GN=MCTS1 PE=1 SV=1 ;
Q96IJ6	GMPPA	0.000105634	0.000184665	0.000166451			0.000117816	0.000106548					Mannose-1-phosphate guanyltransferase alpha OS=Homo sapiens GN=GMPPA PE=1 SV=1 ;
Q9Y5P6	GMPPB			5.54837e-05	0.000255892								Mannose-1-phosphate guanyltransferase beta OS=Homo sapiens GN=GMPPB PE=1 SV=2 ;
P34949	MPI	0.000279693	0.000157162	9.44403e-05	0.000241978	8.91567e-05	8.7735e-05	7.9344e-05					Mannose-6-phosphate isomerase OS=Homo sapiens GN=MPI PE=1 SV=2 ;
P49137	MAPKAPK2	0.000332747	0.000332397	9.98707e-05	5.11783e-05	0.000188566	0.000216486	0.000139844					MAP kinase-activated protein kinase 2 OS=Homo sapiens GN=MAPKAPK2 PE=1 SV=1 ;
Q16644	MAPKAPK3	7.7428e-05	0.00011602		8.03848e-05								MAP kinase-activated protein kinase 3 OS=Homo sapiens GN=MAPKAPK3 PE=1 SV=1 ;
P14780	MMP9					5.33427e-05	0.000104984						Matrix metalloproteinase-9 OS=Homo sapiens GN=MMP9 PE=1 SV=3 ;
P11310	ACADM		5.26361e-05	4.74445e-05		0.0001493	0.000117536	7.97209e-05	0.000478949	0.000142	0.000211285	0.000429309	Medium-chain specific acyl-CoA dehydrogenase, mitochondrial OS=Homo sapiens GN=ACADM PE=1 SV=1 ;
P42679	MATK	5.83382e-05	8.74154e-05			4.95901e-05	4.87994e-05						Megakaryocyte-associated tyrosine-protein kinase OS=Homo sapiens GN=MATK PE=1 SV=1 ;
Q9UNF1	MAGED2		5.4851e-05		5.06716e-05								Melanoma-associated antigen D2 OS=Homo sapiens GN=MAGED2 PE=1 SV=2 ;
P55145	MANF	0.000812568	0.000243514	0.000493866	0.00106856	0.000621647	0.000747676	0.000430288	0.00191364	0.00174878	0.000977483	0.00119169	Mesencephalic astrocyte-derived neurotrophic factor OS=Homo sapiens GN=MANF PE=1 SV=3 ;
O94776	MTA2	4.42777e-05	8.29334e-05	8.97042e-05			5.55568e-05	6.6991e-05					Metastasis-associated protein MTA2 OS=Homo sapiens GN=MTA2 PE=1 SV=1 ;
Q9NZL9	MAT2B	0.000354221	0.000563947	0.000299014	0.000275811	0.00037638	0.000407416	0.000401946					Methionine adenosyltransferase 2 subunit beta OS=Homo sapiens GN=MAT2B PE=1 SV=1 ;
P53582	METAP1	0.000114938	0.000344453	0.000232859	0.000318207	0.000260541	0.000320483	0.000376781	0.000284933		0.000172832	0.000280942	Methionine aminopeptidase 1 OS=Homo sapiens GN=METAP1 PE=1 SV=2 ;
P50579	METAP2	0.000402204	0.000347696	0.000355189	0.000299789	0.000262994	0.0002588	0.000374477		8.32e-05	0.000232612		Methionine aminopeptidase 2 OS=Homo sapiens GN=METAP2 PE=1 SV=1 ;
P56192	MARS	3.28639e-05	6.1555e-05										Methionine--tRNA ligase, cytoplasmic OS=Homo sapiens GN=MARS PE=1 SV=2 ;
Q9BQA1	WDR77	0.000129726	9.71922e-05	0.00014601	0.000209502			0.00016356	0.000160795				Methylosome protein 50 OS=Homo sapiens GN=WDR77 PE=1 SV=1 ;
P54105	CLNS1A		0.000140252	0.000168558	0.000129565								Methylosome subunit pICln OS=Homo sapiens GN=CLNS1A PE=1 SV=1 ;
Q96GX9	APIP		9.15695e-05	8.25377e-05	8.45923e-05	0.000103893		0.000138688					Methylthioribulose-1-phosphate dehydratase OS=Homo sapiens GN=APIP PE=1 SV=1 ;
Q66K74	MAP1S		6.27757e-05	3.77226e-05	0.000415612	2.37414e-05	5.84072e-05	5.2821e-05	0.000138475	0.000169		0.000136536	Microtubule-associated protein 1S OS=Homo sapiens GN=MAP1S PE=1 SV=2 ;
P27816	MAP4	0.000205399	0.000230831	0.00013004	0.000248784	0.000174599	0.00020403	0.000194227	0.000206857	8.63e-05	0.000115822	0.000203959	Microtubule-associated protein 4 OS=Homo sapiens GN=MAP4 PE=1 SV=3 ;
Q15691	MAPRE1	0.00154509	0.00111626	0.000745303	0.00168048	0.00117268	0.00120014	0.000500933	0.00102597	0.000742	0.000580837	0.0006744	Microtubule-associated protein RP/EB family member 1 OS=Homo sapiens GN=MAPRE1 PE=1 SV=3 ;
Q15555	MAPRE2	9.0451e-05		9.16245e-05	0.000156509		0.000113492	0.00013685					Microtubule-associated protein RP/EB family member 2 OS=Homo sapiens GN=MAPRE2 PE=1 SV=1 ;
Q92619	HMHA1	7.81096e-05	0.000195069	2.63743e-05	9.9113e-05	2.21322e-05	0.000141565	3.93926e-05	3.22723e-05				Minor histocompatibility protein HA-1 OS=Homo sapiens GN=HMHA1 PE=1 SV=2 ;
Q15785	TOMM34		7.17146e-05		0.000629377								Mitochondrial import receptor subunit TOM34 OS=Homo sapiens GN=TOMM34 PE=1 SV=2 ;
Q9UJ68	MSRA	0.000503447	0.000471485	0.000722469	0.000784008	0.000427952	0.000315846	0.000190425	0.000624023	0.000254		0.000769103	Mitochondrial peptide methionine sulfoxide reductase OS=Homo sapiens GN=MSRA PE=1 SV=1 ;
P28482	MAPK1	0.00012324	0.000153888	0.000138709	0.000341189	6.98394e-05	6.87258e-05	0.000155382	0.000152756				Mitogen-activated protein kinase 1 OS=Homo sapiens GN=MAPK1 PE=1 SV=3 ;
Q16539	MAPK14		9.23326e-05		0.000341189								Mitogen-activated protein kinase 14 OS=Homo sapiens GN=MAPK14 PE=1 SV=3 ;
O95819	MAP4K4		5.36557e-05		1.65225e-05								Mitogen-activated protein kinase kinase kinase kinase 4 OS=Homo sapiens GN=MAP4K4 PE=1 SV=2 ;
NP_269989.1	GAS_MITO										0.000984697	0.000133387	mitogenic factor [Streptococcus pyogenes M1 GAS] ;
O43684	BUB3	0.000315613	0.000101341	0.000121793	0.00024965			0.000136433	0.000391204	0.000182	0.000474586	0.000440827	Mitotic checkpoint protein BUB3 OS=Homo sapiens GN=BUB3 PE=1 SV=1 ;
Q7L9L4	MOB1B	0.000136933	0.000307775	0.000138709		0.000174599	0.000114543						MOB kinase activator 1B OS=Homo sapiens GN=MOB1B PE=1 SV=3 ;MOB kinase activator 1A OS=Homo sapiens GN=MOB1A PE=1 SV=4 ;
P26038	MSN	0.00392145	0.00286119	0.00289054	0.00306893	0.00337698	0.00248699	0.00288897	0.00304982	0.0023788	0.00161869	0.0028818	Moesin OS=Homo sapiens GN=MSN PE=1 SV=3 ;
Q8WXI7	MUC16			9.01685e-07	9.2413e-07								Mucin-16 OS=Homo sapiens GN=MUC16 PE=1 SV=2 ;
P22234	PAICS	0.000661144	0.000521407	0.000634472	0.000361259	0.000798634	0.000291074	0.000579118	0.000345048	0.000328	0.000523241	0.000297688	Multifunctional protein ADE2 OS=Homo sapiens GN=PAICS PE=1 SV=3 ;
Q02078	MEF2A	5.83382e-05	8.74154e-05	5.90951e-05			4.87994e-05	4.41321e-05					Myocyte-specific enhancer factor 2A OS=Homo sapiens GN=MEF2A PE=1 SV=1 ;Myocyte-specific enhancer factor 2D OS=Homo sapiens GN=MEF2D PE=1 SV=1 ;Myocyte-specific enhancer factor 2C OS=Homo sapiens GN=MEF2C PE=1 SV=1 ;
P60660	MYL6	0.000685571	0.00102728	0.000595256	0.00155907	0.00074927	0.00106502	0.000889073	0.00169953	0.00184432	0.0014727	0.00167573	Myosin light polypeptide 6 OS=Homo sapiens GN=MYL6 PE=1 SV=2 ;
O14950	MYL12B	0.000687848	0.00135278	0.000464515	0.00178529	0.000219263	0.00115076	0.000780523	0.00181175	0.0019661	0.00142218	0.00157621	Myosin regulatory light chain 12B OS=Homo sapiens GN=MYL12B PE=1 SV=2 ;Myosin regulatory light chain 12A OS=Homo sapiens GN=MYL12A PE=1 SV=2 ;
P24844	MYL9									0.00081	0.000387868	0.000735567	Myosin regulatory light polypeptide 9 OS=Homo sapiens GN=MYL9 PE=1 SV=4 ;
P35579	MYH9	0.0018335	0.00256647	0.00106495	0.00202624	0.00154573	0.00299167	0.00132994	0.00171149	0.00224296	0.00173591	0.00206559	Myosin-9 OS=Homo sapiens GN=MYH9 PE=1 SV=4 ;
P58546	MTPN	0.00350919	0.00338031	0.0030469	0.00268903	0.00404832	0.00419344	0.00284428	0.00186414	0.00202295	0.00207301	0.00199119	Myotrophin OS=Homo sapiens GN=MTPN PE=1 SV=2 ;
Q9Y217	MTMR6		5.35261e-05		4.94477e-05								Myotubularin-related protein 6 OS=Homo sapiens GN=MTMR6 PE=1 SV=3 ;
P29966	MARCKS	0.000489988	0.000667464	0.000812201		0.000378647	0.000484392	0.000876129					Myristoylated alanine-rich C-kinase substrate OS=Homo sapiens GN=MARCKS PE=1 SV=4 ;
Q9UJ70	NAGK	0.000128972	0.000128836		0.000357058								N-acetyl-D-glucosamine kinase OS=Homo sapiens GN=NAGK PE=1 SV=4 ;
P15586	GNS					4.55474e-05	6.72317e-05						N-acetylglucosamine-6-sulfatase OS=Homo sapiens GN=GNS PE=1 SV=3 ;
Q96PD5	PGLYRP2									0.000138	0.000154429	9.4135e-05	N-acetylmuramoyl-L-alanine amidase OS=Homo sapiens GN=PGLYRP2 PE=1 SV=1 ;
O95671	ASMTL		0.000107052	9.64934e-05	8.24128e-05								N-acetylserotonin O-methyltransferase-like protein OS=Homo sapiens GN=ASMTL PE=1 SV=3 ;
P41227	NAA10	0.000566377	0.000754377	0.00046748	0.00021778	0.000374458	0.00052641	0.000333245	0.000156006	0.000339	0.000283886	0.000230731	N-alpha-acetyltransferase 10 OS=Homo sapiens GN=NAA10 PE=1 SV=1 ;
Q9BXJ9	NAA15	0.000273233	0.000345447	0.000219116	0.000141834	0.000188712	0.000257126	0.000232535					N-alpha-acetyltransferase 15, NatA auxiliary subunit OS=Homo sapiens GN=NAA15 PE=1 SV=1 ;
Q14CX7	NAA25		3.41972e-05	5.13738e-05			5.0908e-05	6.90586e-05					N-alpha-acetyltransferase 25, NatB auxiliary subunit OS=Homo sapiens GN=NAA25 PE=1 SV=1 ;
Q9GZZ1	NAA50	0.0011376	0.000786739	0.000827331	0.000605661	0.000446311	0.000585592	0.000661982		0.000353	0.000394753		N-alpha-acetyltransferase 50 OS=Homo sapiens GN=NAA50 PE=1 SV=1 ;
Q13287	NMI		0.000108273	6.50623e-05	0.000266727		8.05905e-05	0.000109324					N-myc-interactor OS=Homo sapiens GN=NMI PE=1 SV=2 ;
O94760	DDAH1		7.77537e-05	0.000210254			0.000173623	0.000196272					N(G),N(G)-dimethylarginine dimethylaminohydrolase 1 OS=Homo sapiens GN=DDAH1 PE=1 SV=3 ;
O14745	SLC9A3R1	0.000247856	0.000154747	8.36905e-05	8.57737e-05	0.000140459	0.000138219						Na(+)/H(+) exchange regulatory cofactor NHE-RF1 OS=Homo sapiens GN=SLC9A3R1 PE=1 SV=4 ;
Q8NCW5	APOA1BP	0.000205399	0.000307775	0.000242741	0.000533108	0.000174599	0.000214768	0.000271918	0.000318241				NAD(P)H-hydrate epimerase OS=Homo sapiens GN=APOA1BP PE=1 SV=2 ;
P48163	ME1	5.17089e-05	7.74819e-05	0.000104759	3.5789e-05	0.000131865	6.4881e-05	5.86757e-05					NADP-dependent malic enzyme OS=Homo sapiens GN=ME1 PE=1 SV=1 ;
O43847	NRD1	0.000257196	0.000269772	0.000260532	0.000222514	0.000142108	0.000139842	0.000136196					Nardilysin OS=Homo sapiens GN=NRD1 PE=1 SV=2 ;
E9PAV3	NACA	7.11682e-05	6.93161e-05	7.68975e-05	9.85146e-05	9.67938e-05	8.3344e-05	7.53729e-05	0.000141141	0.000105	0.000117717	0.000113071	Nascent polypeptide-associated complex subunit alpha, muscle-specific form OS=Homo sapiens GN=NACA PE=1 SV=1 ;Nascent polypeptide-associated complex subunit alpha OS=Homo sapiens GN=NACA PE=1 SV=1 ;
P55160	NCKAP1L	2.62444e-05	6.88193e-05										Nck-associated protein 1-like OS=Homo sapiens GN=NCKAP1L PE=1 SV=3 ;
Q15843	NEDD8	0.00219092	0.00109431	0.00110967	0.00101093	0.00170719	0.00167996	0.000966821					NEDD8 OS=Homo sapiens GN=NEDD8 PE=1 SV=1 ;
Q8TBC4	UBA3	6.38822e-05	0.000191445	0.000129422	0.000309502		0.000133592	0.000144978					NEDD8-activating enzyme E1 catalytic subunit OS=Homo sapiens GN=UBA3 PE=1 SV=2 ;
Q13564	NAE1	0.000138471	0.000248987	0.000130917	0.000172511	9.41655e-05	0.000162162	0.000104752	0.000137309	7.45e-05	8.32874e-05	0.000135385	NEDD8-activating enzyme E1 regulatory subunit OS=Homo sapiens GN=NAE1 PE=1 SV=1 ;
Q9UMX5	NENF	0.000343924		0.000232257		0.000584702	0.000287689	0.000390262	0.00085259				Neudesin OS=Homo sapiens GN=NENF PE=1 SV=1 ;
Q09666	AHNAK	8.28571e-05	7.71267e-05	0.000108518	0.000192896	5.76264e-05	8.19108e-05	0.000119663	0.000108926	2.03e-05	9.81632e-05	0.0001074	Neuroblast differentiation-associated protein AHNAK OS=Homo sapiens GN=AHNAK PE=1 SV=2 ;
Q92686	NRGN		0.00042615	0.000256079									Neurogranin OS=Homo sapiens GN=NRGN PE=1 SV=1 ;
Q9BYT8	NLN	0.000105034	0.000125908	8.51171e-05	0.00020355	5.357e-05	0.000140575	7.94567e-05					Neurolysin, mitochondrial OS=Homo sapiens GN=NLN PE=1 SV=1 ;
Q14697	GANAB	0.00119062	0.00066902	0.000613612	0.000444557	0.000945496	0.000982837	0.000888837	0.000951487	0.000885	0.000565366	0.00114877	Neutral alpha-glucosidase AB OS=Homo sapiens GN=GANAB PE=1 SV=3 ;
P19878	NCF2	0.000112462	8.42578e-05	3.79736e-05	0.000116757								Neutrophil cytosol factor 2 OS=Homo sapiens GN=NCF2 PE=1 SV=2 ;
Q8NBF2	NHLRC2	6.11105e-05	6.10463e-05	4.12689e-05	8.45923e-05	6.92622e-05	3.40789e-05						NHL repeat-containing protein 2 OS=Homo sapiens GN=NHLRC2 PE=1 SV=1 ;
Q96TA1	FAM129B	0.000158592	0.000252491	0.000120487	0.00019209	0.000185365	0.000116078		0.000147432	8e-05	5.96186e-05	9.69111e-05	Niban-like protein 1 OS=Homo sapiens GN=FAM129B PE=1 SV=3 ;
Q6XQN6	NAPRT1	0.000467302	0.000473676	0.000464083	0.00095127	0.000303763	0.000436881	0.000436687	0.000954014	0.000961	0.000785348	0.000772677	Nicotinate phosphoribosyltransferase OS=Homo sapiens GN=NAPRT1 PE=1 SV=2 ;
Q15274	QPRT	0.000199175	0.000223836	0.000302638	0.000482489	0.000169308	0.000124956	0.00022601	0.000493756	0.000335		0.00024342	Nicotinate-nucleotide pyrophosphorylase [carboxylating] OS=Homo sapiens GN=QPRT PE=1 SV=3 ;
NP_268544.1						8.43698e-05	0.000525821	0.000300336	0.0025015	0.00342664	0.00323368	0.00145562	nicotine adenine dinucleotide glycohydrolase precursor [Streptococcus pyogenes M1 GAS] ;
Q86X76	NIT1			9.16245e-05	0.00018781								Nitrilase homolog 1 OS=Homo sapiens GN=NIT1 PE=1 SV=2 ;
P05114	HMGN1	0.00532395	0.00332397	0.0040947	0.00092121	0.00678839	0.0039586	0.0049225	0.00128315	0.00139246	0.00222377	0.000361478	Non-histone chromosomal protein HMG-14 OS=Homo sapiens GN=HMGN1 PE=1 SV=3 ;
P05204	HMGN2	0.0174179	0.0151425	0.0134271	0.00216086	0.0100569	0.0151197	0.0167812	0.00183307	0.00132616	0.0017296	0.00180739	Non-histone chromosomal protein HMG-17 OS=Homo sapiens GN=HMGN2 PE=1 SV=3 ;
P22307	SCP2			3.65158e-05	5.61371e-05	4.59638e-05	4.52309e-05	0.000102262	6.70226e-05				Non-specific lipid-transfer protein OS=Homo sapiens GN=SCP2 PE=1 SV=2 ;
Q9UNZ2	NSFL1C	0.000239817	0.000179674	0.000242929	0.000387295	0.00016988	0.000133737	0.000272128					NSFL1 cofactor p47 OS=Homo sapiens GN=NSFL1C PE=1 SV=2 ;
P49321	NASP	0.000544256	0.000604614	0.000443588	0.000311746	0.000510501	0.000470963	0.000383328	0.000372197	0.000404	0.000366866	0.000412856	Nuclear autoantigenic sperm protein OS=Homo sapiens GN=NASP PE=1 SV=2 ;
P19838	NFKB1		3.43386e-05	3.09517e-05	4.22961e-05		5.11183e-05	4.62293e-05					Nuclear factor NF-kappa-B p105 subunit OS=Homo sapiens GN=NFKB1 PE=1 SV=2 ;
Q12972	PPP1R8	0.000210666	0.0001894	0.000227625		0.000179075	0.000140976	0.000318732					Nuclear inhibitor of protein phosphatase 1 OS=Homo sapiens GN=PPP1R8 PE=1 SV=2 ;
Q9Y266	NUDC	0.0010723	0.000836851	0.0014181	0.000618469	0.000721604	0.000859591	0.00135196	0.000443038	0.0003	0.000134367	0.00027302	Nuclear migration protein nudC OS=Homo sapiens GN=NUDC PE=1 SV=1 ;
Q9UKX7	NUP50	0.000221199	0.00023675	0.000234739		0.000188029	0.000132165	9.56196e-05					Nuclear pore complex protein Nup50 OS=Homo sapiens GN=NUP50 PE=1 SV=2 ;
Q9UHY1	NRBP1		0.000124261	7.46697e-05	3.82642e-05	4.69947e-05	9.24908e-05	6.27336e-05					Nuclear receptor-binding protein OS=Homo sapiens GN=NRBP1 PE=1 SV=1 ;
P61970	NUTF2	0.000931574	0.00157038	0.0010223	0.000564171	0.00098985	0.000974066	0.000704724	0.000288672				Nuclear transport factor 2 OS=Homo sapiens GN=NUTF2 PE=1 SV=1 ;
Q9H1E3	NUCKS1	0.00213007	0.00205183	0.00226045	0.0011373	0.00160372	0.0018836	0.00184156	0.00113152	0.000655	0.00082362	0.00044627	Nuclear ubiquitous casein and cyclin-dependent kinase substrate 1 OS=Homo sapiens GN=NUCKS1 PE=1 SV=1 ;
P67809	YBX1	0.00205399	0.00198344	0.00206523	0.00139003	0.00170719	0.00202359	0.00269329	0.00175386	0.00227165	0.0015786	0.002064	Nuclease-sensitive element-binding protein 1 OS=Homo sapiens GN=YBX1 PE=1 SV=3 ;
Q02818	NUCB1	0.000128319	7.21035e-05			0.000109077	5.36687e-05	4.85358e-05					Nucleobindin-1 OS=Homo sapiens GN=NUCB1 PE=1 SV=4 ;
P80303	NUCB2	0.000211268		7.13362e-05		0.000149656	0.000382901	0.000293006	0.000349156		0.000158841	0.000172133	Nucleobindin-2 OS=Homo sapiens GN=NUCB2 PE=1 SV=2 ;
P19338	NCL	0.00141639	0.00106117	0.00087211	0.000749654	0.0021601	0.000958289	0.00148116	0.00141998	0.00131682	0.00112755	0.00173102	Nucleolin OS=Homo sapiens GN=NCL PE=1 SV=3 ;
P06748	NPM1	0.00150906	0.00158284	0.001121	0.000626673	0.000897935	0.00126231	0.00125574	0.000623493	0.000812	0.00128586	0.000799187	Nucleophosmin OS=Homo sapiens GN=NPM1 PE=1 SV=2 ;
Q8NFH3	NUP43		8.74729e-05	0.000131409			0.000162772	0.000117763					Nucleoporin Nup43 OS=Homo sapiens GN=NUP43 PE=1 SV=1 ;
P12270	TPR					1.06399e-05	0.000109938	2.36722e-05	1.55148e-05				Nucleoprotein TPR OS=Homo sapiens GN=TPR PE=1 SV=3 ;
P15531	NME1	0.00437825	0.00473812	0.0059134	0.00228956	0.0035563	0.00431345	0.00493133	0.00192955	0.00183219	0.00146301	0.00225924	Nucleoside diphosphate kinase A OS=Homo sapiens GN=NME1 PE=1 SV=1 ;
P22392	NME2	0.00476742	0.00466522	0.00558487	0.00228956	0.00430064	0.00317405	0.00507854	0.00241193	0.00209393	0.00190191	0.00261596	Nucleoside diphosphate kinase B OS=Homo sapiens GN=NME2 PE=1 SV=1 ;
P55209	NAP1L1	0.0013238	0.00147354	0.00102169	0.000994771	0.00106099	0.00113898	0.000915601	0.0012658	0.00117014	0.00113748	0.00134052	Nucleosome assembly protein 1-like 1 OS=Homo sapiens GN=NAP1L1 PE=1 SV=1 ;
Q99733	NAP1L4	0.000670423	0.000443196	0.000399483	0.000627787	0.000603412	0.000461837	0.000507167	0.000293291	0.000159	0.000237203	0.000289183	Nucleosome assembly protein 1-like 4 OS=Homo sapiens GN=NAP1L4 PE=1 SV=1 ;
Q96RS6	NUDCD1	7.60999e-05	0.00011403	0.000137044	0.000105341		6.36568e-05	7.67581e-05					NudC domain-containing protein 1 OS=Homo sapiens GN=NUDCD1 PE=1 SV=2 ;
Q9NTK5	OLA1	0.000858942	0.00131504	0.00189149	0.00100806	0.000539668	0.000905931	0.00118655	0.000648055	0.000603	0.000617715	0.000730259	Obg-like ATPase 1 OS=Homo sapiens GN=OLA1 PE=1 SV=2 ;
Q9NQR4	NIT2	0.000589406	0.000642313	0.00036185	0.000704629	0.000546569	0.000627496	0.000567482	0.000265662	0.000288		0.000392911	Omega-amidase NIT2 OS=Homo sapiens GN=NIT2 PE=1 SV=1 ;
Q9NZT2	OGFR	0.000305823	0.000310958	0.000339295	0.000211668	0.000278532	0.000328909	0.000297452	0.000189534	8.81e-05	6.56949e-05	0.000240274	Opioid growth factor receptor OS=Homo sapiens GN=OGFR PE=1 SV=3 ;
Q92882	OSTF1	0.000483744	0.000724854	0.000373348	0.000430472	0.000528691	0.00034684	0.000365946	0.000428287	0.000465		0.000506746	Osteoclast-stimulating factor 1 OS=Homo sapiens GN=OSTF1 PE=1 SV=2 ;
P10451	SPP1	0.000282587	0.000141145	0.000222642	6.51953e-05	0.000280247	7.87939e-05	0.000320661	0.000175134				Osteopontin OS=Homo sapiens GN=SPP1 PE=1 SV=1 ;
Q8N6M0	OTUD6B		7.56308e-05	6.81711e-05	6.9868e-05								OTU domain-containing protein 6B OS=Homo sapiens GN=OTUD6B PE=1 SV=1 ;
P22059	OSBP	9.16279e-05	8.23785e-05		3.80508e-05								Oxysterol-binding protein 1 OS=Homo sapiens GN=OSBP PE=1 SV=1 ;
P50897	PPT1	0.000241646	0.000108627	0.000326375	0.000468298	0.000328656	0.000323415	0.000329044	0.00119808	0.000715	0.000799396	0.000767846	Palmitoyl-protein thioesterase 1 OS=Homo sapiens GN=PPT1 PE=1 SV=1 ;
O95497	VNN1									0.000543	0.000563529	0.000352318	Pantetheinase OS=Homo sapiens GN=VNN1 PE=1 SV=2 ;
Q9BRP8	WIBG	0.000434963	0.000977639	0.000440606	0.000551923	0.000554607	0.000485123	0.000548407	0.000359425	0.00039		0.000442988	Partner of Y14 and mago OS=Homo sapiens GN=WIBG PE=1 SV=1 ;
O75475	PSIP1	0.000139516	0.000209055	0.000226122									PC4 and SFRS1-interacting protein OS=Homo sapiens GN=PSIP1 PE=1 SV=1 ;
O00151	PDLIM1	8.99012e-05	6.7355e-05	0.000151779	6.22229e-05								PDZ and LIM domain protein 1 OS=Homo sapiens GN=PDLIM1 PE=1 SV=4 ;
Q96HC4	PDLIM5										7.46233e-05	6.06508e-05	PDZ and LIM domain protein 5 OS=Homo sapiens GN=PDLIM5 PE=1 SV=5 ;
P62937	PPIA	0.0135339	0.0134302	0.0156161	0.00688581	0.0193519	0.0146948	0.0136962	0.00544366	0.00518406	0.00444755	0.00405294	Peptidyl-prolyl cis-trans isomerase A OS=Homo sapiens GN=PPIA PE=1 SV=2 ;
P23284	PPIB	0.00267019	0.00112851	0.00106344	0.00156378	0.00355017	0.00234813	0.00139844	0.00330971	0.00248654	0.00226495	0.00276129	Peptidyl-prolyl cis-trans isomerase B OS=Homo sapiens GN=PPIB PE=1 SV=2 ;
Q08752	PPID	0.000159878	0.000149728	8.09762e-05	0.00027664								Peptidyl-prolyl cis-trans isomerase D OS=Homo sapiens GN=PPID PE=1 SV=3 ;
Q9UNP9	PPIE	0.000343924	0.000368103	0.000597233	0.000272044	0.00037588	0.000452083	0.00066902					Peptidyl-prolyl cis-trans isomerase E OS=Homo sapiens GN=PPIE PE=1 SV=1 ;
P30405	PPIF	0.000142886			9.88953e-05	0.000425109		0.000162138	0.00044277	0.000384	0.000322286	0.000523882	Peptidyl-prolyl cis-trans isomerase F, mitochondrial OS=Homo sapiens GN=PPIF PE=1 SV=1 ;
P62942	FKBP1A	0.00136933	0.00143628	0.00138709	0.000852972	0.00151319	0.0016036	0.00103588	0.000509186				Peptidyl-prolyl cis-trans isomerase FKBP1A OS=Homo sapiens GN=FKBP1A PE=1 SV=2 ;
P26885	FKBP2							0.000472711	0.00103271	0.0007		0.000381843	Peptidyl-prolyl cis-trans isomerase FKBP2 OS=Homo sapiens GN=FKBP2 PE=1 SV=2 ;
Q00688	FKBP3	0.00112236	0.00108821	0.000847117	0.000685424	0.00101018	0.000662713	0.00094894	0.000654667	0.00124327	0.000297827	0.00056481	Peptidyl-prolyl cis-trans isomerase FKBP3 OS=Homo sapiens GN=FKBP3 PE=1 SV=1 ;
Q02790	FKBP4	0.000676609	0.000482785	0.000348133	0.000423699	0.000383432	0.000377318	0.000316857		0.000217	0.000145345	0.000275637	Peptidyl-prolyl cis-trans isomerase FKBP4 OS=Homo sapiens GN=FKBP4 PE=1 SV=3 ;
Q13451	FKBP5	0.000582489	0.000509142	0.000546339	0.000111988	0.000330094	0.0003519	0.000416165					Peptidyl-prolyl cis-trans isomerase FKBP5 OS=Homo sapiens GN=FKBP5 PE=1 SV=2 ;
O43447	PPIH	0.00108618	0.00100157	0.00095921	0.000520457	0.00120739	0.000978469	0.000821681					Peptidyl-prolyl cis-trans isomerase H OS=Homo sapiens GN=PPIH PE=1 SV=1 ;
Q13526	PIN1		0.00013595		0.000376773	0.000154247	0.000151787						Peptidyl-prolyl cis-trans isomerase NIMA-interacting 1 OS=Homo sapiens GN=PIN1 PE=1 SV=1 ;
Q9Y237	PIN4	0.000338674	0.000338318	0.000304949	0.00015627	0.000191925		0.000427004					Peptidyl-prolyl cis-trans isomerase NIMA-interacting 4 OS=Homo sapiens GN=PIN4 PE=1 SV=1 ;
Q9Y3C6	PPIL1	0.000534533	0.000333732	0.000421141		0.000378647	0.000596175	0.000202184					Peptidyl-prolyl cis-trans isomerase-like 1 OS=Homo sapiens GN=PPIL1 PE=1 SV=1 ;
Q9H2H8	PPIL3	0.000367422	0.000137639	0.000186094	0.000381453	0.000156163		0.000208463					Peptidyl-prolyl cis-trans isomerase-like 3 OS=Homo sapiens GN=PPIL3 PE=1 SV=1 ;
Q15154	PCM1		1.09485e-05		7.08001e-05								Pericentriolar material 1 protein OS=Homo sapiens GN=PCM1 PE=1 SV=4 ;
O60664	PLIN3	0.00074966	0.000510595	0.000529269	0.00127356	0.000608279	0.00045606	0.000489775	0.00105592	0.000825	0.000973542	0.0012077	Perilipin-3 OS=Homo sapiens GN=PLIN3 PE=1 SV=3 ;
Q15063	POSTN									0.000143	0.000266002		Periostin OS=Homo sapiens GN=POSTN PE=1 SV=2 ;
Q06830	PRDX1	0.00661406	0.00595754	0.00627328	0.00313757	0.00720153	0.00590558	0.00562186	0.00221074	0.002599	0.0021232	0.00272471	Peroxiredoxin-1 OS=Homo sapiens GN=PRDX1 PE=1 SV=1 ;
P32119	PRDX2	0.00119505	0.00156686	0.00206803	0.0010856	0.00228565	0.00174938	0.00158207	0.000925792	0.00110513	0.000449247	0.00118667	Peroxiredoxin-2 OS=Homo sapiens GN=PRDX2 PE=1 SV=5 ;
Q13162	PRDX4	0.00103685	0.000695049	0.000442232	0.00056655	0.000788593	0.00095861	0.000619234	0.00108225	0.000661	0.000574407	0.000600241	Peroxiredoxin-4 OS=Homo sapiens GN=PRDX4 PE=1 SV=1 ;
P30044	PRDX5	0.000276425	0.000258876	0.000280011	0.000860944	0.000704921	0.00034684	0.000418224	0.000685259				Peroxiredoxin-5, mitochondrial OS=Homo sapiens GN=PRDX5 PE=1 SV=4 ;
P30041	PRDX6	0.00297095	0.00400657	0.00677694	0.00342712	0.00370398	0.00358969	0.00639286	0.00360067	0.00239773	0.00188624	0.00298542	Peroxiredoxin-6 OS=Homo sapiens GN=PRDX6 PE=1 SV=3 ;
O95571	ETHE1							8.80905e-05	0.000216504				Persulfide dioxygenase ETHE1, mitochondrial OS=Homo sapiens GN=ETHE1 PE=1 SV=2 ;
Q8WW12	PCNP	0.00116316	0.000995947	0.000897714	0.00046003	0.000918114	0.000833976	0.000817064	0.000308944	0.000335		0.000406156	PEST proteolytic signal-containing nuclear protein OS=Homo sapiens GN=PCNP PE=1 SV=2 ;
Q9Y285	FARSA	0.000262005	0.000479839	0.000334213	0.000161192	0.000222716	0.000413978	0.000242249					Phenylalanine--tRNA ligase alpha subunit OS=Homo sapiens GN=FARSA PE=1 SV=3 ;
Q9NSD9	FARSB	0.000376623	0.000376228	0.000288252	0.000469207	0.000256117	0.000315042	0.000322899	0.000497947	0.000338	0.000302041	0.000429601	Phenylalanine--tRNA ligase beta subunit OS=Homo sapiens GN=FARSB PE=1 SV=3 ;
P30086	PEBP1	0.0019771	0.00237003	0.00229649	0.00224418	0.00275623	0.0021169	0.00173496	0.00127433	0.000957	0.000951347	0.00096652	Phosphatidylethanolamine-binding protein 1 OS=Homo sapiens GN=PEBP1 PE=1 SV=3 ;
P27986	PIK3R1			2.75886e-05	0.000127239								Phosphatidylinositol 3-kinase regulatory subunit alpha OS=Homo sapiens GN=PIK3R1 PE=1 SV=2 ;
Q92835	INPP5D	8.70658e-05	0.000177055	0.000109194	0.000241042	9.51555e-05	0.000145659	0.000169365	7.70845e-05	8.37e-05	0.00013092	0.000136808	Phosphatidylinositol 3,4,5-trisphosphate 5-phosphatase 1 OS=Homo sapiens GN=INPP5D PE=1 SV=2 ;
O00329	PIK3CD		2.12259e-05	2.86985e-05	1.96086e-05		2.36985e-05	3.2148e-05					Phosphatidylinositol 4,5-bisphosphate 3-kinase catalytic subunit delta isoform OS=Homo sapiens GN=PIK3CD PE=1 SV=2 ;
P48426	PIP4K2A	7.28509e-05		4.91974e-05	0.000100844								Phosphatidylinositol 5-phosphate 4-kinase type-2 alpha OS=Homo sapiens GN=PIP4K2A PE=1 SV=2 ;Phosphatidylinositol 5-phosphate 4-kinase type-2 beta OS=Homo sapiens GN=PIP4K2B PE=1 SV=1 ;
P48739	PITPNB	0.000381997	0.000408853	0.000589642	0.00033993	0.000231939	0.000456481	0.000330258					Phosphatidylinositol transfer protein beta isoform OS=Homo sapiens GN=PITPNB PE=1 SV=2 ;
Q13492	PICALM	6.80464e-05	3.39874e-05		0.000109892								Phosphatidylinositol-binding clathrin assembly protein OS=Homo sapiens GN=PICALM PE=1 SV=2 ;
P36871	PGM1	5.2629e-05	0.000138006	8.88529e-05	3.64259e-05	0.000111842	6.60354e-05	7.96263e-05					Phosphoglucomutase-1 OS=Homo sapiens GN=PGM1 PE=1 SV=3 ;
Q96G03	PGM2	0.00130489	0.00153888	0.00140341	0.000919872	0.000739476	0.000950033	0.000914011	0.000688898	0.000553	0.000545043	0.000708781	Phosphoglucomutase-2 OS=Homo sapiens GN=PGM2 PE=1 SV=4 ;
P00558	PGK1	0.00638363	0.00616436	0.00603535	0.0030437	0.00690355	0.00531018	0.00552668	0.00228584	0.00200354	0.00165317	0.00229717	Phosphoglycerate kinase 1 OS=Homo sapiens GN=PGK1 PE=1 SV=3 ;
P18669	PGAM1	0.00430853	0.00484201	0.00499353	0.00274026	0.00425635	0.00370145	0.00453666	0.00303106	0.0024278	0.0015759	0.00206356	Phosphoglycerate mutase 1 OS=Homo sapiens GN=PGAM1 PE=1 SV=2 ;
A6NDG6	PGP	0.000322496	6.90337e-05		0.000159434	7.83246e-05	0.000115613	0.000104556					Phosphoglycolate phosphatase OS=Homo sapiens GN=PGP PE=1 SV=1 ;
Q9Y263	PLAA		4.1811e-05	7.53741e-05	0.00012875	6.32508e-05		5.62893e-05					Phospholipase A-2-activating protein OS=Homo sapiens GN=PLAA PE=1 SV=2 ;
P36969	GPX4	0.000675628	0.000787405	0.000608349	0.000259788	0.000255251	0.000627951	0.000397525					Phospholipid hydroperoxide glutathione peroxidase, mitochondrial OS=Homo sapiens GN=GPX4 PE=1 SV=3 ;
Q15126	PMVK		0.000115416	0.000104032		0.000130949	0.000193291						Phosphomevalonate kinase OS=Homo sapiens GN=PMVK PE=1 SV=3 ;
Q9HAB8	PPCS	0.000285313	0.00021376	0.000481691	0.000362033	0.000161686	0.000238662	0.000251809	0.000353647	0.000256		0.000406809	Phosphopantothenate--cysteine ligase OS=Homo sapiens GN=PPCS PE=1 SV=2 ;
O15067	PFAS	0.000110529	0.000140776	0.000104498	6.88498e-05	0.000112745	8.32106e-05	0.00012542					Phosphoribosylformylglycinamidine synthase OS=Homo sapiens GN=PFAS PE=1 SV=4 ;
Q9H814	PHAX	0.000112605	0.000196851	0.000126739									Phosphorylated adapter RNA export protein OS=Homo sapiens GN=PHAX PE=1 SV=1 ;
Q9Y617	PSAT1	0.000279787	0.000179674	0.000296913	0.000110656	0.000237832	0.000200605	0.000362838					Phosphoserine aminotransferase OS=Homo sapiens GN=PSAT1 PE=1 SV=2 ;
Q96BW5	PTER			0.000114465	0.000263957	7.20407e-05		9.61676e-05	0.000315141				Phosphotriesterase-related protein OS=Homo sapiens GN=PTER PE=1 SV=1 ;
P36955	SERPINF1									0.000523	0.000585204	0.000389151	Pigment epithelium-derived factor OS=Homo sapiens GN=SERPINF1 PE=1 SV=4 ;
O00625	PIR			0.000137753	0.000105886								Pirin OS=Homo sapiens GN=PIR PE=1 SV=1 ;
Q9GZP4	PITHD1			0.000141996	0.000582123								PITH domain-containing protein 1 OS=Homo sapiens GN=PITHD1 PE=1 SV=1 ;
Q13835	PKP1									0.00016	0.000148847		Plakophilin-1 OS=Homo sapiens GN=PKP1 PE=1 SV=2 ;
Q8NC51	SERBP1	0.000906173	0.000814699	0.000709865	0.00132963	0.000554607	0.000576084	0.00076777	0.000853635	0.000536	0.00109009	0.000664483	Plasminogen activator inhibitor 1 RNA-binding protein OS=Homo sapiens GN=SERBP1 PE=1 SV=2 ;
P00747	PLG									0.000761	0.00068635	0.000334702	Plasminogen OS=Homo sapiens GN=PLG PE=1 SV=2 ;
P13796	LCP1	0.00224072	0.00226193	0.00283524	0.00288949	0.0025864	0.00177569	0.00237311	0.00239731	0.00168149	0.00163148	0.00227726	Plastin-2 OS=Homo sapiens GN=LCP1 PE=1 SV=6 ;
P13797	PLS3		0.000140697		0.00050366			0.000355159	0.000290963				Plastin-3 OS=Homo sapiens GN=PLS3 PE=1 SV=4 ;
P43034	PAFAH1B1	0.000324631	0.000243217	0.000219228	0.000424406	0.000367934	0.000211206	0.000218293	0.000402381		0.000271192	8.81655e-05	Platelet-activating factor acetylhydrolase IB subunit alpha OS=Homo sapiens GN=PAFAH1B1 PE=1 SV=2 ;
P68402	PAFAH1B2	0.000645797	0.000725758	0.000697786	0.000536367	0.00049406	0.000648243	0.00039083	0.000160093				Platelet-activating factor acetylhydrolase IB subunit beta OS=Homo sapiens GN=PAFAH1B2 PE=1 SV=1 ;
Q15102	PAFAH1B3	0.000256082	0.000719474	0.000562043	0.000443102	0.000326522	0.00042842	0.000339015	0.000476122				Platelet-activating factor acetylhydrolase IB subunit gamma OS=Homo sapiens GN=PAFAH1B3 PE=1 SV=1 ;
Q8TD55	PLEKHO2		6.78362e-05		0.000167113								Pleckstrin homology domain-containing family O member 2 OS=Homo sapiens GN=PLEKHO2 PE=2 SV=1 ;
P08567	PLEK	0.00139437	0.00151953	0.00111284	0.000877343	0.00129303	0.00113103	0.000990893	0.000785601	0.0011367	0.000762437	0.00113608	Pleckstrin OS=Homo sapiens GN=PLEK PE=1 SV=3 ;
P09874	PARP1	0.000262522	0.000524493	9.84918e-05	0.000373491	0.000285143	0.000475794	0.000308925	0.000271164	0.000314	0.000285099	0.000588205	Poly [ADP-ribose] polymerase 1 OS=Homo sapiens GN=PARP1 PE=1 SV=4 ;
P51003	PAPOLA	0.000138955	0.000104107	5.36218e-05		6.74958e-05	8.30244e-05	6.00671e-05					Poly(A) polymerase alpha OS=Homo sapiens GN=PAPOLA PE=1 SV=4 ;
Q9NX46	ADPRHL2			8.25377e-05	0.000140987								Poly(ADP-ribose) glycohydrolase ARH3 OS=Homo sapiens GN=ADPRHL2 PE=1 SV=1 ;
Q15365	PCBP1	0.000166166	0.00018674	0.000252482	0.00115007	7.06241e-05	6.9498e-05	0.00028283	0.000669379	0.000559	0.000437259	0.000558464	Poly(rC)-binding protein 1 OS=Homo sapiens GN=PCBP1 PE=1 SV=2 ;
Q15366	PCBP2	0.000162068	0.000242847	0.000218895	0.000392601	0.000172207	0.000203353	0.000214555	0.000502211	0.000817	0.000426477	0.000544694	Poly(rC)-binding protein 2 OS=Homo sapiens GN=PCBP2 PE=1 SV=1 ;
Q9UHX1	PUF60	7.93671e-05	9.91047e-05	7.14638e-05	7.32427e-05	4.49771e-05	6.63898e-05	0.000100067					Poly(U)-binding-splicing factor PUF60 OS=Homo sapiens GN=PUF60 PE=1 SV=1 ;
P11940	PABPC1	0.000348791	0.000400688	0.000392573	0.000434533	0.000355786	0.000408464	0.000369399	0.000576437	0.000469	0.000454545	0.000625199	Polyadenylate-binding protein 1 OS=Homo sapiens GN=PABPC1 PE=1 SV=2 ;
Q86U42	PABPN1					8.2164e-05	8.08538e-05	0.000329044	0.000299521	0.000195	0.000290689	0.00011813	Polyadenylate-binding protein 2 OS=Homo sapiens GN=PABPN1 PE=1 SV=3 ;
Q13310	PABPC4	0.000528169	0.000739807	0.000573791	0.000588074	0.000409927	0.000461018	0.000712248	0.000569276	0.000432	0.000276245	0.000561302	Polyadenylate-binding protein 4 OS=Homo sapiens GN=PABPC4 PE=1 SV=1 ;
Q9BPZ3	PAIP2	0.000582234	0.000436217										Polyadenylate-binding protein-interacting protein 2 OS=Homo sapiens GN=PAIP2 PE=1 SV=1 ;
P26599	PTBP1	0.000194955	8.34645e-05	5.64241e-05	0.000250591	4.73488e-05	6.98906e-05	0.000126412	0.000586858	0.000524	0.000795701	0.00068075	Polypyrimidine tract-binding protein 1 OS=Homo sapiens GN=PTBP1 PE=1 SV=1 ;
P08397	HMBS			0.00016599	0.000283536								Porphobilinogen deaminase OS=Homo sapiens GN=HMBS PE=1 SV=2 ;
Q6S8J3	POTEE	0.00327416	0.0035971	0.00501676		0.00445543	0.00550062	0.00451663					POTE ankyrin domain family member E OS=Homo sapiens GN=POTEE PE=1 SV=3 ;
Q9UMS4	PRPF19						4.90898e-05	4.43948e-05					Pre-mRNA-processing factor 19 OS=Homo sapiens GN=PRPF19 PE=1 SV=1 ;
Q9UHV9	PFDN2	0.000960308	0.000863369	0.000843064	0.000531723	0.000734674	0.000722959	0.000726461	0.000357091	0.000646		0.000586816	Prefoldin subunit 2 OS=Homo sapiens GN=PFDN2 PE=1 SV=1 ;
Q9NQP4	PFDN4	0.000331091	0.000413429	0.000372652	0.000458313	0.000562885	0.000276955	0.000166978					Prefoldin subunit 4 OS=Homo sapiens GN=PFDN4 PE=1 SV=1 ;
Q99471	PFDN5									0.000258		0.000352089	Prefoldin subunit 5 OS=Homo sapiens GN=PFDN5 PE=1 SV=2 ;
O15212	PFDN6	0.000229283		0.000232257	0.00063477		0.000191793	0.000260174	0.000426295	0.000617	0.000517157	0.000420324	Prefoldin subunit 6 OS=Homo sapiens GN=PFDN6 PE=1 SV=1 ;
P20742	PZP						3.3389e-05	9.81359e-05	0.00044528	0.00051	0.000705245	0.000365869	Pregnancy zone protein OS=Homo sapiens GN=PZP PE=1 SV=4 ;
P02545	LMNA	0.000178178	0.000116806	4.51223e-05	4.62455e-05	0.000170391	0.000260827	0.000134789	0.000662555	8.99e-05	0.000100472	0.000707714	Prelamin-A/C OS=Homo sapiens GN=LMNA PE=1 SV=1 ;
Q92841	DDX17	6.0859e-05	6.07951e-05		0.000112326	5.17329e-05	0.000118785		7.54349e-05	0.000246	0.00027454	0.000173549	Probable ATP-dependent RNA helicase DDX17 OS=Homo sapiens GN=DDX17 PE=1 SV=2 ;
P26196	DDX6	0.000275567	0.000160578	0.000227449	0.00023311	0.00018219	0.000230509	0.000162138	7.59035e-05	8.24e-05	0.000368327	0.00011226	Probable ATP-dependent RNA helicase DDX6 OS=Homo sapiens GN=DDX6 PE=1 SV=2 ;
Q9NPF4	OSGEP	0.000132436	6.61487e-05		6.11085e-05								Probable tRNA N6-adenosine threonylcarbamoyltransferase OS=Homo sapiens GN=OSGEP PE=1 SV=1 ;
Q93008	USP9X		1.7245e-05	7.77204e-06	1.19482e-05	1.46744e-05	3.85078e-05	1.74124e-05					Probable ubiquitin carboxyl-terminal hydrolase FAF-X OS=Homo sapiens GN=USP9X PE=1 SV=3 ;
P07737	PFN1	0.00676057	0.00617309	0.00806099	0.00548339	0.00870997	0.00698057	0.00679241	0.003928	0.00426264	0.00317682	0.00387298	Profilin-1 OS=Homo sapiens GN=PFN1 PE=1 SV=2 ;
Q8WUM4	PDCD6IP	0.000425943	0.000382946	0.00027614	0.000766496	0.000420002	0.00045606	0.00021911	0.000633549	0.00039	0.000384293	0.000603852	Programmed cell death 6-interacting protein OS=Homo sapiens GN=PDCD6IP PE=1 SV=1 ;
O14737	PDCD5	0.00035493	0.000265918	0.00023969	0.000573197	0.000402275	0.00019793	0.000179					Programmed cell death protein 5 OS=Homo sapiens GN=PDCD5 PE=1 SV=3 ;
O75340	PDCD6	0.000541996	0.0005801	0.000418307	0.000428719	0.000526538	0.000712445	0.00052716	0.000671805	0.000417	0.00058214	0.000567767	Programmed cell death protein 6 OS=Homo sapiens GN=PDCD6 PE=1 SV=1 ;
P12004	PCNA	0.000283309	0.000212259	0.000306117	0.000313737	0.000240826	0.000142191	0.00021432	0.000140465				Proliferating cell nuclear antigen OS=Homo sapiens GN=PCNA PE=1 SV=1 ;
Q9UQ80	PA2G4	0.00108851	0.000984256	0.00119135	0.00127296	0.00127625	0.000941927	0.00141973	0.00134921	0.00146416	0.00180611	0.00114682	Proliferation-associated protein 2G4 OS=Homo sapiens GN=PA2G4 PE=1 SV=3 ;
O94903	PROSC	0.000322663	0.000604358	0.000653699	0.000297765	0.000228565	0.000584794	0.000528864	0.000199971				Proline synthase co-transcribed bacterial homolog protein OS=Homo sapiens GN=PROSC PE=1 SV=1 ;
Q32P28	LEPRE1	6.02802e-05			8.34429e-05		8.40397e-05		0.000199247		6.04286e-05	0.000270127	Prolyl 3-hydroxylase 1 OS=Homo sapiens GN=LEPRE1 PE=1 SV=2 ;
P13674	P4HA1					4.70827e-05			0.000205963	0.000112		6.76926e-05	Prolyl 4-hydroxylase subunit alpha-1 OS=Homo sapiens GN=P4HA1 PE=1 SV=2 ;
P48147	PREP	0.000416584	0.000593009	0.000450121	0.000749654	0.000265587	0.000296198	0.000330898	0.000335632	0.000224	0.000187925	0.000280019	Prolyl endopeptidase OS=Homo sapiens GN=PREP PE=1 SV=2 ;
Q4J6C6	PREPL	4.06843e-05	6.09623e-05	2.74747e-05									Prolyl endopeptidase-like OS=Homo sapiens GN=PREPL PE=1 SV=1 ;
Q15185	PTGES3	0.00138644	0.000969492	0.000873868	0.000895621	0.0010214	0.00123706	0.000629297	0.000801967	0.000995	0.000555943	0.000790734	Prostaglandin E synthase 3 OS=Homo sapiens GN=PTGES3 PE=1 SV=1 ;
Q14914	PTGR1	0.000269703	0.00026942	0.000242847	0.000124446		7.52014e-05	6.80091e-05					Prostaglandin reductase 1 OS=Homo sapiens GN=PTGR1 PE=1 SV=2 ;
P15309	ACPP						9.61448e-05	8.69495e-05					Prostatic acid phosphatase OS=Homo sapiens GN=ACPP PE=1 SV=3 ;
Q16186	ADRM1	0.000218016	0.00016334	0.000196306	0.000150894	0.000154436	0.000151973	0.000109951	0.000180154				Proteasomal ubiquitin receptor ADRM1 OS=Homo sapiens GN=ADRM1 PE=1 SV=2 ;
Q06323	PSME1	0.00106907	0.00120144	0.0014038	0.00135653	0.000706809	0.00144076	0.00116817	0.0016932	0.00159778	0.00169686	0.00152431	Proteasome activator complex subunit 1 OS=Homo sapiens GN=PSME1 PE=1 SV=1 ;
Q9UL46	PSME2	0.000804409	0.00106627	0.00125361	0.00102785	0.000788981	0.00098344	0.00107662	0.00115046	0.000999	0.00111654	0.0009831	Proteasome activator complex subunit 2 OS=Homo sapiens GN=PSME2 PE=1 SV=4 ;
P61289	PSME3	0.000232894	0.00026173	0.000275234	0.000402979	0.00019797	0.000194813	0.000176181	0.000649513	0.000157		0.000284629	Proteasome activator complex subunit 3 OS=Homo sapiens GN=PSME3 PE=1 SV=1 ;
O95456	PSMG1		0.000115416	0.000138709		8.72993e-05	8.59072e-05	0.000271918					Proteasome assembly chaperone 1 OS=Homo sapiens GN=PSMG1 PE=1 SV=1 ;
P25786	PSMA1	0.000843464	0.00105322	0.0012911	0.00101189	0.000860379	0.00108184	0.0012336	0.00090608	0.000983	0.000591879	0.00116828	Proteasome subunit alpha type-1 OS=Homo sapiens GN=PSMA1 PE=1 SV=1 ;
P25787	PSMA2	0.000442398	0.0003788	0.000469478	0.00135601	0.000322336	0.000317196	0.000573718	0.00156673	0.0017002	0.00133046	0.00193097	Proteasome subunit alpha type-2 OS=Homo sapiens GN=PSMA2 PE=1 SV=2 ;
P25788	PSMA3	0.000695941	0.000304154	0.00031332	0.000561958	0.000542283	0.000291074	0.000394853	0.00071885	0.000702	0.000610448	0.000567025	Proteasome subunit alpha type-3 OS=Homo sapiens GN=PSMA3 PE=1 SV=2 ;
P25789	PSMA4	0.000339971	0.000424517	0.000267852	0.000901993	0.00019266	0.000189588	0.000471504	0.00133442	0.000534	0.000766819	0.000900234	Proteasome subunit alpha type-4 OS=Homo sapiens GN=PSMA4 PE=1 SV=1 ;
P28066	PSMA5	0.000981825	0.000919494	0.00120176	0.000637075	0.000730271	0.00123193	0.00116053	0.00106485	0.000743	0.000645909	0.000749955	Proteasome subunit alpha type-5 OS=Homo sapiens GN=PSMA5 PE=1 SV=3 ;
P60900	PSMA6	0.0010821	0.00121609	0.00117734	0.00108182	0.000919836	0.0011566	0.00145528	0.00216093	0.00177899	0.00099437	0.00198372	Proteasome subunit alpha type-6 OS=Homo sapiens GN=PSMA6 PE=1 SV=1 ;
O14818	PSMA7	0.00137154	0.00120628	0.00144974	0.00185728	0.00111518	0.00119716	0.00171421	0.00258699	0.00200527	0.00251071	0.00247788	Proteasome subunit alpha type-7 OS=Homo sapiens GN=PSMA7 PE=1 SV=1 ;
P20618	PSMB1	0.000368184	0.00078157	0.000828802	0.000764489	0.000625947	0.000667296	0.000696317	0.00083667	0.000495	0.000553637	0.000749955	Proteasome subunit beta type-1 OS=Homo sapiens GN=PSMB1 PE=1 SV=2 ;
P40306	PSMB10	0.000216685	0.000324686	0.000219496	0.000374933	0.000414432	0.000181255	0.000286859	0.000537163	0.000291	0.000244371	0.000463434	Proteasome subunit beta type-10 OS=Homo sapiens GN=PSMB10 PE=1 SV=1 ;
P49721	PSMB2	0.000515031	0.000826859	0.000844677	0.00101847	0.00068797	0.000677	0.00105752	0.00155036	0.00128657	0.000885084	0.00098912	Proteasome subunit beta type-2 OS=Homo sapiens GN=PSMB2 PE=1 SV=1 ;
P49720	PSMB3	0.000432841	0.000378338	0.000535891	0.000699021	0.000183967	0.000422412	0.000654878	0.000536508	0.00097	0.000542384	0.000440827	Proteasome subunit beta type-3 OS=Homo sapiens GN=PSMB3 PE=1 SV=2 ;
P28070	PSMB4	0.000336108	0.000545602	0.000151319	0.0002714	0.000571413	0.000656019	0.000169508	0.000347172	0.000301	0.000252702	0.000342309	Proteasome subunit beta type-4 OS=Homo sapiens GN=PSMB4 PE=1 SV=4 ;
P28072	PSMB6	0.000123755			0.000342616	0.000157796			0.000383487	0.00025		0.000680608	Proteasome subunit beta type-6 OS=Homo sapiens GN=PSMB6 PE=1 SV=4 ;
Q99436	PSMB7	0.000213556	0.000199998	0.000108163	0.000221711	0.000272298	0.000267956	0.000121164	0.000330879				Proteasome subunit beta type-7 OS=Homo sapiens GN=PSMB7 PE=1 SV=1 ;
P28062	PSMB8	0.000750154	0.000602169	0.000687516	0.000741715	0.000728759	0.000672317	0.000972826	0.000996233	0.000649	0.000644572	0.000589367	Proteasome subunit beta type-8 OS=Homo sapiens GN=PSMB8 PE=1 SV=3 ;
P28065	PSMB9	0.000135057	0.000252966	0.000501633	0.000327167	0.000229609		0.000613014	0.000669614	0.000545	0.000304627	0.000412647	Proteasome subunit beta type-9 OS=Homo sapiens GN=PSMB9 PE=1 SV=2 ;
P02760	AMBP									0.000113	0.000315877	0.000102693	Protein AMBP OS=Homo sapiens GN=AMBP PE=1 SV=1 ;
Q99873	PRMT1	0.00040966	0.000613845	0.000359645	0.00062378	0.000278584	0.000342677	0.000464855	0.000863218	0.000771	0.000616004	0.000951259	Protein arginine N-methyltransferase 1 OS=Homo sapiens GN=PRMT1 PE=1 SV=2 ;
O14744	PRMT5	0.000208946	0.000173939	0.000219496	0.000192823	9.86742e-05	0.000194202	0.000158065	0.000143883	0.000125	0.00010473	0.000113494	Protein arginine N-methyltransferase 5 OS=Homo sapiens GN=PRMT5 PE=1 SV=4 ;
Q9Y2B0	CNPY2	0.000731311	0.000365272	0.000164622	0.000506159	0.000828863	0.000407823	0.000553228	0.000906463	0.000984	0.000366556	0.000893765	Protein canopy homolog 2 OS=Homo sapiens GN=CNPY2 PE=1 SV=1 ;
Q9BT09	CNPY3	0.000478772	0.000239135	0.000215548	0.000257733	0.000452198	0.000266992	0.000321942	0.000527502	0.000215	0.000239976	0.000325071	Protein canopy homolog 3 OS=Homo sapiens GN=CNPY3 PE=1 SV=1 ;
Q9UKY7	CDV3	0.00217819	0.0018896	0.00274838	0.00142823	0.00160793	0.00191793	0.00229821	0.000923639	0.00115653	0.000517157	0.00133103	Protein CDV3 homolog OS=Homo sapiens GN=CDV3 PE=1 SV=1 ;
O60888	CUTA	0.000165237	0.000123798		0.00022873	0.000140459		0.00025	0.000307218				Protein CutA OS=Homo sapiens GN=CUTA PE=1 SV=2 ;
P35659	DEK	0.000157747	0.000206825	0.000186425			6.59767e-05	0.0002685					Protein DEK OS=Homo sapiens GN=DEK PE=1 SV=1 ;
O60610	DIAPH1	8.13846e-05	0.000174212	0.000164881	0.000177032	5.92976e-05	0.000175056	0.000184699	0.000187342	4.69e-05	0.000174825	8.52544e-05	Protein diaphanous homolog 1 OS=Homo sapiens GN=DIAPH1 PE=1 SV=2 ;
O60879	DIAPH2	4.02963e-05	2.0127e-05	3.62836e-05			3.37075e-05	2.03224e-05					Protein diaphanous homolog 2 OS=Homo sapiens GN=DIAPH2 PE=1 SV=1 ;
P30101	PDIA3	0.0022842	0.00107508	0.00130524	0.00190525	0.00196657	0.00154327	0.00208243	0.00602553	0.00409664	0.00312649	0.0046169	Protein disulfide-isomerase A3 OS=Homo sapiens GN=PDIA3 PE=1 SV=4 ;
P13667	PDIA4	0.000619064	0.000257672	0.00020129	0.00042847	0.000643172	0.000364406	0.000468314	0.00161992	0.000524	0.000655065	0.00114889	Protein disulfide-isomerase A4 OS=Homo sapiens GN=PDIA4 PE=1 SV=2 ;
Q15084	PDIA6	0.000369719	0.000503632	0.000181583	0.000535046	0.000485701	0.000393611	0.000279687	0.00145812	0.000814	0.00116243	0.00156093	Protein disulfide-isomerase A6 OS=Homo sapiens GN=PDIA6 PE=1 SV=1 ;
P07237	P4HB	0.00526922	0.00314076	0.00353872	0.00167236	0.00554316	0.00469987	0.00499914	0.00422183	0.00372002	0.0026265	0.0034867	Protein disulfide-isomerase OS=Homo sapiens GN=P4HB PE=1 SV=3 ;
Q99497	PARK7	0.00422536	0.00463128	0.0044387	0.00341189	0.00445642	0.00438536	0.00443948	0.00174578	0.00199976	0.0017649	0.00200821	Protein DJ-1 OS=Homo sapiens GN=PARK7 PE=1 SV=2 ;
Q9H098	FAM107B	0.000451565	0.000592056	0.000457423	0.000312539	0.000671738	0.000661026	0.000512405					Protein FAM107B OS=Homo sapiens GN=FAM107B PE=1 SV=1 ;
Q9NUQ9	FAM49B	0.00118675	0.00102592	0.00104803	0.00126366	0.00100879	0.000916344	0.000897762	0.000792067	0.00086	0.00082362	0.000836756	Protein FAM49B OS=Homo sapiens GN=FAM49B PE=1 SV=1 ;
Q14320	FAM50A		6.53682e-05	5.89208e-05			0.000145966	6.60029e-05					Protein FAM50A OS=Homo sapiens GN=FAM50A PE=1 SV=2 ;
P49354	FNTA	7.80409e-05	0.000175407	0.000210809	0.000216056								Protein farnesyltransferase/geranylgeranyltransferase type-1 subunit alpha OS=Homo sapiens GN=FNTA PE=1 SV=1 ;
Q13045	FLII	8.1577e-05	5.23873e-05	1.57401e-05	0.000129055	2.97189e-05	5.849e-05	3.5264e-05					Protein flightless-1 homolog OS=Homo sapiens GN=FLII PE=1 SV=2 ;
P17252	PRKCA	4.40141e-05	4.94639e-05										Protein kinase C alpha type OS=Homo sapiens GN=PRKCA PE=1 SV=4 ;
Q9UNF0	PACSIN2	0.000365154	0.000387569	0.000328792	0.000589709	0.00043973	0.000305448	0.000253215	0.000792067	0.000573	0.000640593	0.000780972	Protein kinase C and casein kinase substrate in neurons protein 2 OS=Homo sapiens GN=PACSIN2 PE=1 SV=2 ;
Q05655	PRKCD	0.000175015	0.000180294	8.86426e-05		3.71926e-05	5.48993e-05	6.61982e-05					Protein kinase C delta type OS=Homo sapiens GN=PRKCD PE=1 SV=2 ;
Q8WZA0	LZIC		0.000116631		0.00026936	0.000264655	0.000195326	0.000117763					Protein LZIC OS=Homo sapiens GN=LZIC PE=1 SV=1 ;
P61326	MAGOH	0.000911635	0.00113835	0.00129969	0.000350536	0.000688827	0.000762574	0.000766267					Protein mago nashi homolog OS=Homo sapiens GN=MAGOH PE=1 SV=1 ;Protein mago nashi homolog 2 OS=Homo sapiens GN=MAGOHB PE=1 SV=1 ;
Q9Y316	MEMO1		0.000261143		0.000310172								Protein MEMO1 OS=Homo sapiens GN=MEMO1 PE=1 SV=1 ;
Q92597	NDRG1	0.00015014	0.000309337	0.000253479	0.00023381		0.00012559	0.000170368					Protein NDRG1 OS=Homo sapiens GN=NDRG1 PE=1 SV=1 ;
Q9BZQ8	FAM129A		5.96978e-05	7.53335e-05	0.000121328		2.66609e-05	7.2333e-05	3.95058e-05				Protein Niban OS=Homo sapiens GN=FAM129A PE=1 SV=1 ;
Q9BVG4	PBDC1	0.000444297	0.000475532	0.000471492	0.000263579	0.00016186	0.000424743	0.00048015					Protein PBDC1 OS=Homo sapiens GN=PBDC1 PE=1 SV=1 ;
O14974	PPP1R12A	7.179e-05	3.22716e-05										Protein phosphatase 1 regulatory subunit 12A OS=Homo sapiens GN=PPP1R12A PE=1 SV=1 ;
Q96C90	PPP1R14B		0.000226121	0.000271757	0.000417782								Protein phosphatase 1 regulatory subunit 14B OS=Homo sapiens GN=PPP1R14B PE=1 SV=3 ;
Q15435	PPP1R7	0.000205399	0.000276998	0.00030516	0.000199027	0.000209518	0.000137452	0.000248611					Protein phosphatase 1 regulatory subunit 7 OS=Homo sapiens GN=PPP1R7 PE=1 SV=1 ;
P49593	PPM1F	9.7723e-05			0.000293092								Protein phosphatase 1F OS=Homo sapiens GN=PPM1F PE=1 SV=3 ;
O15355	PPM1G	0.000460455	0.000466736	0.000585323	0.00022496	0.000207216	0.000385166	0.000471268	0.000134291	0.000328	0.000122185	0.00013241	Protein phosphatase 1G OS=Homo sapiens GN=PPM1G PE=1 SV=1 ;
Q9Y570	PPME1	7.66256e-05	0.000200931	5.17465e-05	0.000159104	0.000162838	0.000288435						Protein phosphatase methylesterase 1 OS=Homo sapiens GN=PPME1 PE=1 SV=3 ;
Q8TE77	SSH3		3.36264e-05	4.54646e-05			3.75437e-05	3.3953e-05					Protein phosphatase Slingshot homolog 3 OS=Homo sapiens GN=SSH3 PE=1 SV=2 ;
Q96M27	PRRC1	9.96994e-05	7.4696e-05										Protein PRRC1 OS=Homo sapiens GN=PRRC1 PE=1 SV=1 ;
Q9Y520	PRRC2C	1.02132e-05	3.06075e-05	1.03457e-05		1.73634e-05	2.56298e-05	1.93154e-05					Protein PRRC2C OS=Homo sapiens GN=PRRC2C PE=1 SV=4 ;
Q9P258	RCC2	0.00184151	0.00154949	0.00126273	0.000823559	0.0015172	0.00116123	0.00139308	0.000245814	0.000305	0.000596414	0.000207746	Protein RCC2 OS=Homo sapiens GN=RCC2 PE=1 SV=2 ;
P60903	S100A10	0.000457384	0.000913807	0.000205919	0.000316567		0.000382597	0.000346005					Protein S100-A10 OS=Homo sapiens GN=S100A10 PE=1 SV=2 ;
P31949	S100A11	0.00197183	0.00189941	0.00247299	0.00194965	0.00395092	0.00188505	0.00191786	0.00244409	0.00246286	0.00190609	0.00258199	Protein S100-A11 OS=Homo sapiens GN=S100A11 PE=1 SV=2 ;
P26447	S100A4	0.00278204	0.00131642	0.00316422	0.00222955	0.00423185	0.00293956	0.00276918	0.00145194	0.00118172	0.000660527	0.0014316	Protein S100-A4 OS=Homo sapiens GN=S100A4 PE=1 SV=1 ;
P06703	S100A6	0.000985916	0.00024622	0.00044387	0.000454918	0.00111743	0.000687258	0.000372917					Protein S100-A6 OS=Homo sapiens GN=S100A6 PE=1 SV=1 ;
P05109	S100A8	0.000795094	0.000476555		0.000440244	0.000675865	0.00053207		0.000788417	0.000856	0.000956462		Protein S100-A8 OS=Homo sapiens GN=S100A8 PE=1 SV=1 ;
P06702	S100A9	0.00129726	0.00213823	0.000700847	0.00026936	0.00143355	0.00206177	0.00049068		0.000523	0.000780272		Protein S100-A9 OS=Homo sapiens GN=S100A9 PE=1 SV=1 ;
P55735	SEC13		0.000103229		0.000317878	7.80813e-05	0.000153673		0.00022771	0.000124	0.000207184		Protein SEC13 homolog OS=Homo sapiens GN=SEC13 PE=1 SV=3 ;
Q01105	SET	0.00101991	0.000955164	0.00103314	0.000882385	0.000997018	0.00081049	0.00123448	0.00158023	0.000892	0.000383409	0.00143345	Protein SET OS=Homo sapiens GN=SET PE=1 SV=3 ;
Q15436	SEC23A		2.89671e-05	2.611e-05	6.68998e-05								Protein transport protein Sec23A OS=Homo sapiens GN=SEC23A PE=1 SV=2 ;
Q15437	SEC23B	0.000115688	0.000115566	0.000104168	0.000266901	8.19498e-05	0.000129029	0.00014586	7.16976e-05				Protein transport protein Sec23B OS=Homo sapiens GN=SEC23B PE=1 SV=2 ;
P53992	SEC24C		6.07673e-05	6.39026e-05	0.000187124		6.78463e-05	3.06787e-05	6.70226e-05	9.09e-05	6.0981e-05	9.91257e-05	Protein transport protein Sec24C OS=Homo sapiens GN=SEC24C PE=1 SV=3 ;
O94855	SEC24D		3.2209e-05		7.93462e-05								Protein transport protein Sec24D OS=Homo sapiens GN=SEC24D PE=1 SV=2 ;
O94979	SEC31A	6.06096e-05	9.08189e-05	3.27445e-05	8.38989e-05	8.24334e-05	7.09791e-05	2.75102e-05	9.01509e-05	8.15e-05	5.4683e-05	0.000103703	Protein transport protein Sec31A OS=Homo sapiens GN=SEC31A PE=1 SV=3 ;
P21980	TGM2	4.30531e-05	0.000145152		8.93944e-05	3.65971e-05	0.000144054						Protein-glutamine gamma-glutamyltransferase 2 OS=Homo sapiens GN=TGM2 PE=1 SV=2 ;
P22061	PCMT1	0.000846932	0.00122025	0.00074793	0.000225455	0.000996827	0.000980932	0.000985683					Protein-L-isoaspartate(D-aspartate) O-methyltransferase OS=Homo sapiens GN=PCMT1 PE=1 SV=4 ;
Q8TDZ2	MICAL1	0.000152461	0.000207683	0.000102959	0.000297381	0.000129599	0.000139126	0.000115335	5.15389e-05		4.16827e-05	8.46951e-05	Protein-methionine sulfoxide oxidase MICAL1 OS=Homo sapiens GN=MICAL1 PE=1 SV=2 ;
Q14289	PTK2B		2.19622e-05		2.02887e-05								Protein-tyrosine kinase 2-beta OS=Homo sapiens GN=PTK2B PE=1 SV=2 ;
P00734	F2									0.000448	0.000679288	0.000203404	Prothrombin OS=Homo sapiens GN=F2 PE=1 SV=2 ;
P06454	PTMA	0.014389	0.00858443	0.0109768	0.00258197	0.0116651	0.00947301	0.0103812	0.00396339	0.00322578	0.00360612	0.00244242	Prothymosin alpha OS=Homo sapiens GN=PTMA PE=1 SV=2 ;
P15498	VAV1	0.000105009	0.000183572	4.72761e-05	0.000181698		0.000102479	7.94379e-05					Proto-oncogene vav OS=Homo sapiens GN=VAV1 PE=1 SV=4 ;
P00491	PNP	0.00214923	0.00164857	0.00248813	0.00255006	0.00152245	0.00162659	0.00197426	0.00260055	0.00185845	0.00169284	0.00156349	Purine nucleoside phosphorylase OS=Homo sapiens GN=PNP PE=1 SV=2 ;
P55786	NPEPPS	0.000563227	0.00040992	0.000412958	0.0004121	0.000287261	0.000430751	0.000316512	0.00037898	0.000216	0.000169384	0.000275337	Puromycin-sensitive aminopeptidase OS=Homo sapiens GN=NPEPPS PE=1 SV=2 ;
O43865	AHCYL1			5.65306e-05	7.72503e-05								Putative adenosylhomocysteinase 2 OS=Homo sapiens GN=AHCYL1 PE=1 SV=2 ;Putative adenosylhomocysteinase 3 OS=Homo sapiens GN=AHCYL2 PE=1 SV=1 ;
NP_269520.1	GAS_PUTDEOX									0.000742	0.000912743	0.00060696	putative deoxyribonuclease [Streptococcus phage 370.3] ;
Q6P1N9	TATDN1	0.000199175	0.000149224	0.000201759		0.000169308	0.000124956	0.000113005					Putative deoxyribonuclease TATDN1 OS=Homo sapiens GN=TATDN1 PE=1 SV=2 ;
Q8N806	UBR7	0.000139188	7.82111e-05	7.04969e-05									Putative E3 ubiquitin-protein ligase UBR7 OS=Homo sapiens GN=UBR7 PE=1 SV=2 ;
NP_268959.1	GAS_PUTENO									0.000229	0.000255606		putative enolase [Streptococcus pyogenes M1 GAS] ;
Q9GZT8	NIF3L1		5.87793e-05	7.94727e-05			9.84401e-05	5.93501e-05					Putative GTP cyclohydrolase 1 type 2 NIF3L1 OS=Homo sapiens GN=NIF3L1 PE=1 SV=2 ;
Q58FG0	HSP90AA5P						0.00177782	0.00227769					Putative heat shock protein HSP 90-alpha A5 OS=Homo sapiens GN=HSP90AA5P PE=1 SV=1 ;
Q5T013	HYI		7.99993e-05		7.39037e-05								Putative hydroxypyruvate isomerase OS=Homo sapiens GN=HYI PE=1 SV=2 ;
A6NI72	NCF1B	0.000151291		0.000204339		0.000128605		0.000143063					Putative neutrophil cytosol factor 1B OS=Homo sapiens GN=NCF1B PE=5 SV=2 ;Neutrophil cytosol factor 1 OS=Homo sapiens GN=NCF1 PE=1 SV=3 ;Putative neutrophil cytosol factor 1C OS=Homo sapiens GN=NCF1C PE=5 SV=1 ;
NP_269064.1	GAS_PUTPPGHYD									0.000593	0.000473143	0.000692193	putative peptidoglycan hydrolase [Streptococcus pyogenes M1 GAS] ;
O43143	DHX15	0.000279033	0.000306614	0.000150748	0.00012875	0.000126502	0.000248969	0.00018294					Putative pre-mRNA-splicing factor ATP-dependent RNA helicase DHX15 OS=Homo sapiens GN=DHX15 PE=1 SV=2 ;
P98179	RBM3	0.000565175	0.000352863	0.000445283	0.000195586	0.000160141	0.000472763	0.000427548					Putative RNA-binding protein 3 OS=Homo sapiens GN=RBM3 PE=1 SV=1 ;
NP_269071.1	GAS_PUTSECNT									8.91e-05	6.63813e-05		putative secreted 5'-nucleotidase [Streptococcus pyogenes M1 GAS] ;
NP_268436.1							6.2164e-05	5.62186e-05	0.000690855	0.0009	0.000838106	0.00108988	putative secreted protein [Streptococcus pyogenes M1 GAS] ;
NP_268623.1	GAS_PUTSUREX									0.000114	0.000178309	0.000124219	putative surface exclusion protein [Streptococcus pyogenes M1 GAS] ;
A6NL28		0.0023211	0.00158994	0.00138834	0.00156059	0.00163481	0.00188611	0.00170572	0.00164401	0.00178407	0.00149581	0.00178308	Putative tropomyosin alpha-3 chain-like protein OS=Homo sapiens PE=5 SV=2 ;
Q8NHM4	PRSS3P2										0.000630219	0.000439043	Putative trypsin-6 OS=Homo sapiens GN=PRSS3P2 PE=5 SV=2 ;
O00764	PDXK	0.000331799	0.000248588	0.000256079	0.000328066	0.000362628	0.000198247	0.000179287	0.000352513				Pyridoxal kinase OS=Homo sapiens GN=PDXK PE=1 SV=1 ;
Q96GD0	PDXP			0.00010122	6.91599e-05								Pyridoxal phosphate phosphatase OS=Homo sapiens GN=PDXP PE=1 SV=2 ;
Q9NVS9	PNPO	0.000226647	0.000594324	0.000918351	0.000313737	0.000240826	0.000189588	0.00042864	0.000351163	0.000381		0.000484741	Pyridoxine-5'-phosphate oxidase OS=Homo sapiens GN=PNPO PE=1 SV=1 ;
NP_269985.1	GAS_SPEB									0.00075	0.000502863	9.08237e-05	pyrogenic exotoxin B [Streptococcus pyogenes M1 GAS] ;
P14618	PKM	0.00924644	0.00924369	0.00996826	0.00555155	0.0100143	0.00915567	0.0108083	0.00662804	0.00599392	0.00422978	0.00605868	Pyruvate kinase PKM OS=Homo sapiens GN=PKM PE=1 SV=4 ;
Q08257	CRYZ		6.7355e-05	9.10675e-05									Quinone oxidoreductase OS=Homo sapiens GN=CRYZ PE=1 SV=1 ;
O95825	CRYZL1	0.000211873	0.000190485		5.86571e-05								Quinone oxidoreductase-like protein 1 OS=Homo sapiens GN=CRYZL1 PE=1 SV=2 ;
P31150	GDI1	0.00059552	0.000669256	0.000580903	0.00148841	0.000899944	0.000664195	0.000450503	0.00143529	0.00111255	0.000945228	0.00157692	Rab GDP dissociation inhibitor alpha OS=Homo sapiens GN=GDI1 PE=1 SV=2 ;
P50395	GDI2	0.00245925	0.00281355	0.00253604	0.0031282	0.00271197	0.00264092	0.00231292	0.00259513	0.00210099	0.00164909	0.00227447	Rab GDP dissociation inhibitor beta OS=Homo sapiens GN=GDI2 PE=1 SV=2 ;
Q3YEC7	RABL6		0.000106391		8.42441e-05								Rab-like protein 6 OS=Homo sapiens GN=RABL6 PE=1 SV=2 ;
P31749	AKT1	0.00012324	4.61663e-05	0.000104032	8.52972e-05	0.000104759		0.000139844					RAC-alpha serine/threonine-protein kinase OS=Homo sapiens GN=AKT1 PE=1 SV=2 ;
P35241	RDX	0.00109076	0.000874229		0.00108853	0.000970325		0.00105542	0.000848934	0.00058	0.000495867	0.00102305	Radixin OS=Homo sapiens GN=RDX PE=1 SV=1 ;
Q9H6Z4	RANBP3	0.000156495	0.000136789	7.04555e-05		0.000110856	0.000130906	7.89241e-05					Ran-binding protein 3 OS=Homo sapiens GN=RANBP3 PE=1 SV=1 ;
P43487	RANBP1	0.00264873	0.0027562	0.00223591	0.00127309	0.00243917	0.002708	0.00228203	0.000820777	0.00128657	0.000885084	0.00143872	Ran-specific GTPase-activating protein OS=Homo sapiens GN=RANBP1 PE=1 SV=1 ;
P52306	RAP1GDS1	0.000243637	0.000146028	0.000246797	0.000303529	0.000103551	0.00022418	0.00022117					Rap1 GTPase-GDP dissociation stimulator 1 OS=Homo sapiens GN=RAP1GDS1 PE=1 SV=3 ;
P20936	RASA1	4.23746e-05	6.34952e-05	2.86162e-05	8.79856e-05		4.72613e-05	3.20559e-05					Ras GTPase-activating protein 1 OS=Homo sapiens GN=RASA1 PE=1 SV=1 ;
Q13283	G3BP1	0.000126942	0.000237766	8.57259e-05	0.000109825	8.09298e-05	0.000106186	0.000144045	7.86725e-05	0.000171	0.000238602	0.000193926	Ras GTPase-activating protein-binding protein 1 OS=Homo sapiens GN=G3BP1 PE=1 SV=1 ;
Q9UN86	G3BP2		6.89621e-05	6.21602e-05	6.37075e-05	0.000104324	0.000153991	6.96317e-05					Ras GTPase-activating protein-binding protein 2 OS=Homo sapiens GN=G3BP2 PE=1 SV=2 ;
P46940	IQGAP1	0.000455176	0.000588432	0.000524366	0.000809217	0.000280706	0.000507666	0.000425354	0.000497816	0.000372	0.000375773	0.000534473	Ras GTPase-activating-like protein IQGAP1 OS=Homo sapiens GN=IQGAP1 PE=1 SV=1 ;
P63000	RAC1	0.000616198	0.000577078	0.000676208	0.000479797	0.000458321	0.000386582	0.000699219	0.000286417				Ras-related C3 botulinum toxin substrate 1 OS=Homo sapiens GN=RAC1 PE=1 SV=1 ;
P15153	RAC2	0.000847272	0.00103874	0.00119637	0.00133277	0.000851168	0.000579874	0.00104883	0.000477362	0.000518		0.00094135	Ras-related C3 botulinum toxin substrate 2 OS=Homo sapiens GN=RAC2 PE=1 SV=1 ;
Q9HB90	RRAGC		5.55384e-05	0.000125151	0.00015392								Ras-related GTP-binding protein C OS=Homo sapiens GN=RRAGC PE=1 SV=1 ;Ras-related GTP-binding protein D OS=Homo sapiens GN=RRAGD PE=1 SV=1 ;
Q15907	RAB11B									0.000274		0.000331632	Ras-related protein Rab-11B OS=Homo sapiens GN=RAB11B PE=1 SV=4 ;
P61106	RAB14					0.00011694			0.000255777	0.000185	0.000413725	0.000420324	Ras-related protein Rab-14 OS=Homo sapiens GN=RAB14 PE=1 SV=4 ;
P62820	RAB1A					0.000122645			0.000625926	0.000679	0.000433907	0.000528993	Ras-related protein Rab-1A OS=Homo sapiens GN=RAB1A PE=1 SV=3 ;
Q9H0U4	RAB1B	0.000367879	0.000330743		0.00040739					0.000495	0.000331907	0.00053952	Ras-related protein Rab-1B OS=Homo sapiens GN=RAB1B PE=1 SV=1 ;
Q9UL25	RAB21	0.000262911	0.000196976	0.000221935	0.000363935	0.000167615	0.000219922	0.000198889					Ras-related protein Rab-21 OS=Homo sapiens GN=RAB21 PE=1 SV=3 ;
P51149	RAB7A							0.000216184	0.000708432		0.000322286	0.000349255	Ras-related protein Rab-7a OS=Homo sapiens GN=RAB7A PE=1 SV=1 ;
P61006	RAB8A	0.00021433	0.000107052	9.64934e-05		0.00012146		0.000162138					Ras-related protein Rab-8A OS=Homo sapiens GN=RAB8A PE=1 SV=1 ;
P61224	RAP1B							0.00036481	0.000996233				Ras-related protein Rap-1b OS=Homo sapiens GN=RAP1B PE=1 SV=1 ;Ras-related protein Rap-1A OS=Homo sapiens GN=RAP1A PE=1 SV=1 ;
A6NIZ1	RAP1BL									0.000432	0.000483429		Ras-related protein Rap-1b-like protein OS=Homo sapiens PE=2 SV=1 ;Ras-related protein Rap-1b OS=Homo sapiens GN=RAP1B PE=1 SV=1 ;
P23469	PTPRE	6.33803e-05	0.000174113	2.85345e-05	0.000102357								Receptor-type tyrosine-protein phosphatase epsilon OS=Homo sapiens GN=PTPRE PE=1 SV=1 ;
Q9NQG5	RPRD1B						7.58935e-05	6.8635e-05					Regulation of nuclear pre-mRNA domain-containing protein 1B OS=Homo sapiens GN=RPRD1B PE=1 SV=1 ;
P18754	RCC1	0.000105383	0.000105272	0.000142334	0.000121564	8.95802e-05	0.00014692	0.000212589	0.000304786	0.000236	0.000105642	0.000386378	Regulator of chromosome condensation OS=Homo sapiens GN=RCC1 PE=1 SV=1 ;
O43665	RGS10	0.000512904	0.000512366	0.000519558	0.000473326	0.000581322	0.000715066	0.000776011	0.000211915				Regulator of G-protein signaling 10 OS=Homo sapiens GN=RGS10 PE=1 SV=2 ;
Q92900	UPF1	5.23959e-05	0.000107953	2.65378e-05	9.06613e-05	5.56736e-05	0.000131486	6.93645e-05	4.87086e-05	5.29e-05	3.93937e-05		Regulator of nonsense transcripts 1 OS=Homo sapiens GN=UPF1 PE=1 SV=2 ;
P35244	RPA3	0.00109999	0.000549417	0.000990453	0.000507554	0.000831147	0.00092013	0.000924587					Replication protein A 14 kDa subunit OS=Homo sapiens GN=RPA3 PE=1 SV=1 ;
P15927	RPA2		8.20734e-05	7.39783e-05									Replication protein A 32 kDa subunit OS=Homo sapiens GN=RPA2 PE=1 SV=1 ;
P27694	RPA1	0.000288092	0.000215842	0.000178341	0.000149547	0.000224484	0.000200822	0.000217938					Replication protein A 70 kDa DNA-binding subunit OS=Homo sapiens GN=RPA1 PE=1 SV=2 ;
Q15293	RCN1	0.000134037	0.000100422				7.47471e-05		0.000166139				Reticulocalbin-1 OS=Homo sapiens GN=RCN1 PE=1 SV=1 ;
Q9NQC3	RTN4					3.16387e-05	4.15122e-05	3.75419e-05	6.15124e-05		9.32791e-05	7.58134e-05	Reticulon-4 OS=Homo sapiens GN=RTN4 PE=1 SV=2 ;
P02753	RBP4									0.000891	0.00099572	0.00071936	Retinol-binding protein 4 OS=Homo sapiens GN=RBP4 PE=1 SV=3 ;
P52565	ARHGDIA	0.0023198	0.00195528	0.00323111	0.00160559	0.00246492	0.00194049	0.00241299	0.00152756	0.00107263	0.000545043	0.00124037	Rho GDP-dissociation inhibitor 1 OS=Homo sapiens GN=ARHGDIA PE=1 SV=3 ;
P52566	ARHGDIB	0.00618037	0.00633925	0.00859583	0.00234249	0.00500342	0.00584682	0.00779229	0.00164155	0.00168243	0.0018808	0.00197824	Rho GDP-dissociation inhibitor 2 OS=Homo sapiens GN=ARHGDIB PE=1 SV=3 ;
Q07960	ARHGAP1	0.000134749	0.00025239	0.000295745	0.000419686	0.000229086	0.00033815	0.000229356					Rho GTPase-activating protein 1 OS=Homo sapiens GN=ARHGAP1 PE=1 SV=1 ;
Q68EM7	ARHGAP17	5.03589e-05	3.77295e-05	4.53442e-05	8.13276e-05	5.70765e-05	7.02079e-05	5.07945e-05					Rho GTPase-activating protein 17 OS=Homo sapiens GN=ARHGAP17 PE=1 SV=1 ;
Q8N392	ARHGAP18		5.01353e-05	4.51903e-05	0.000185261								Rho GTPase-activating protein 18 OS=Homo sapiens GN=ARHGAP18 PE=1 SV=3 ;
P98171	ARHGAP4	4.68988e-05	0.000105411		0.000216399								Rho GTPase-activating protein 4 OS=Homo sapiens GN=ARHGAP4 PE=1 SV=2 ;
Q92888	ARHGEF1	4.86472e-05	0.000194384	5.47537e-05	0.00016835	4.13523e-05	0.000135643	9.81359e-05					Rho guanine nucleotide exchange factor 1 OS=Homo sapiens GN=ARHGEF1 PE=1 SV=2 ;
Q92974	ARHGEF2		5.61861e-05		4.1524e-05								Rho guanine nucleotide exchange factor 2 OS=Homo sapiens GN=ARHGEF2 PE=1 SV=4 ;
Q13464	ROCK1		6.54647e-05		5.2917e-05								Rho-associated protein kinase 1 OS=Homo sapiens GN=ROCK1 PE=1 SV=1 ;
P08134	RHOC		0.000746315		0.00143193	0.000716487			0.00104475	0.000618		0.000842825	Rho-related GTP-binding protein RhoC OS=Homo sapiens GN=RHOC PE=1 SV=1 ;
P84095	RHOG		0.00029005	0.000209153	0.000321539								Rho-related GTP-binding protein RhoG OS=Homo sapiens GN=RHOG PE=1 SV=1 ;
O75792	RNASEH2A	0.000197843	0.000222339		0.000171165	0.000378394	8.27467e-05		0.000245227	0.000133	0.000520616		Ribonuclease H2 subunit A OS=Homo sapiens GN=RNASEH2A PE=1 SV=2 ;
Q5TBB1	RNASEH2B		0.000177563	9.60295e-05		0.000120876	0.000198247	0.000179287					Ribonuclease H2 subunit B OS=Homo sapiens GN=RNASEH2B PE=1 SV=1 ;
P13489	RNH1	0.00141151	0.00105752	0.0010832	0.0020871	0.00147254	0.000992871	0.00106779	0.00194838	0.00215752	0.002026	0.00168585	Ribonuclease inhibitor OS=Homo sapiens GN=RNH1 PE=1 SV=2 ;
O00584	RNASET2	0.000288843	0.000216404	0.000156048	0.000359848	0.000343741	0.000289937	0.000305908	0.000859251	0.000699	0.000173732	0.00056481	Ribonuclease T2 OS=Homo sapiens GN=RNASET2 PE=1 SV=2 ;
P52758	HRSP12	0.000215894	0.00016175										Ribonuclease UK114 OS=Homo sapiens GN=HRSP12 PE=1 SV=1 ;
P23921	RRM1	0.000112036	0.000125908	5.04397e-05	5.16953e-05	3.17452e-05	7.80975e-05	2.82513e-05					Ribonucleoside-diphosphate reductase large subunit OS=Homo sapiens GN=RRM1 PE=1 SV=1 ;
P60891	PRPS1		0.000383267		0.000418439						0.00034965	0.00045469	Ribose-phosphate pyrophosphokinase 1 OS=Homo sapiens GN=PRPS1 PE=1 SV=2 ;
P11908	PRPS2	0.000139516	0.000383267	0.000157029	0.000321876		0.000233408	0.000211085					Ribose-phosphate pyrophosphokinase 2 OS=Homo sapiens GN=PRPS2 PE=1 SV=2 ;
P21108	PRPS1L1					7.90635e-05	0.000233408	0.000211085	0.000115287				Ribose-phosphate pyrophosphokinase 3 OS=Homo sapiens GN=PRPS1L1 PE=1 SV=2 ;Ribose-phosphate pyrophosphokinase 1 OS=Homo sapiens GN=PRPS1 PE=1 SV=2 ;
Q15418	RPS6KA1		0.000105523		6.96304e-05								Ribosomal protein S6 kinase alpha-1 OS=Homo sapiens GN=RPS6KA1 PE=1 SV=2 ;
P51812	RPS6KA3	3.99696e-05	7.48642e-05		2.7664e-05								Ribosomal protein S6 kinase alpha-3 OS=Homo sapiens GN=RPS6KA3 PE=1 SV=1 ;
Q9Y3A5	SBDS	0.000295775	0.000310237	0.000119845	0.000163771	0.000201138	0.00039586	8.95e-05					Ribosome maturation protein SBDS OS=Homo sapiens GN=SBDS PE=1 SV=4 ;
Q9P2E9	RRBP1							2.38032e-05	5.20019e-05				Ribosome-binding protein 1 OS=Homo sapiens GN=RRBP1 PE=1 SV=4 ;
Q96AT9	RPE	0.000259452	0.000583153	0.000306621	0.000224466	0.000385955	0.000271286	0.00024534					Ribulose-phosphate 3-epimerase OS=Homo sapiens GN=RPE PE=1 SV=1 ;
Q2QD12	RPEL1	0.000194589	0.000485961	0.000481832		0.000275682		0.000196272					Ribulose-phosphate 3-epimerase-like protein 1 OS=Homo sapiens GN=RPEL1 PE=2 SV=1 ;
O00442	RTCA	0.000242438	0.000333003	0.000245584	0.000363562		0.000101399	0.000152835					RNA 3'-terminal phosphate cyclase OS=Homo sapiens GN=RTCA PE=1 SV=1 ;
Q92541	RTF1		7.80275e-05	8.43978e-05									RNA polymerase-associated protein RTF1 homolog OS=Homo sapiens GN=RTF1 PE=1 SV=4 ;
P38159	RBMX						6.32769e-05		0.000328171				RNA-binding motif protein, X chromosome OS=Homo sapiens GN=RBMX PE=1 SV=3 ;
Q9NTZ6	RBM12	6.3471e-05	8.32182e-05	3.21472e-05		9.44181e-05	9.29125e-05						RNA-binding protein 12 OS=Homo sapiens GN=RBM12 PE=1 SV=1 ;
Q9Y5S9	RBM8A		0.000191033	0.000401779			0.000142191	0.000514368					RNA-binding protein 8A OS=Homo sapiens GN=RBM8A PE=1 SV=1 ;
Q01844	EWSR1	0.000180351	0.000236461	0.000152242	0.000109222	0.000153306	0.000169719	0.000170541	0.000195602	0.000121	0.000135596	0.000192862	RNA-binding protein EWS OS=Homo sapiens GN=EWSR1 PE=1 SV=1 ;
P35637	FUS	0.000506079	0.000526612	0.000588591	0.000291892	0.000501888	0.00028222	0.000574263	0.000209095	0.00034	0.000295939	0.000343611	RNA-binding protein FUS OS=Homo sapiens GN=FUS PE=1 SV=1 ;
Q9Y265	RUVBL1	0.000324315	0.000413067	0.000109507	0.000359146	0.000358386	0.000271286	7.3602e-05	0.000482387	0.000262	0.00048767	0.000396358	RuvB-like 1 OS=Homo sapiens GN=RUVBL1 PE=1 SV=1 ;
Q9Y230	RUVBL2	0.000319411	0.00035896	0.000129422	0.000508467	0.000135757	0.000293903	0.000144978	0.00035632	0.000344	0.000336208	0.000429402	RuvB-like 2 OS=Homo sapiens GN=RUVBL2 PE=1 SV=3 ;
P31153	MAT2A	0.000636478	0.000561008	0.000632093	0.00033687	0.000509209	0.000532407	0.000424842	0.00013922	0.000151	0.000168894	0.000183027	S-adenosylmethionine synthase isoform type-2 OS=Homo sapiens GN=MAT2A PE=1 SV=1 ;
P10768	ESD	0.000681751	0.000785809	0.000495812	0.00141557	0.000757832	0.000614145	0.000555408	0.000715027	0.000917	0.000630858	0.00102547	S-formylglutathione hydrolase OS=Homo sapiens GN=ESD PE=1 SV=2 ;
P63208	SKP1	0.000362914	0.000747724	0.000551433	0.000753546	0.00023137	0.000379467	0.000823619	0.000337375	0.00061	0.000272856	0.000221766	S-phase kinase-associated protein 1 OS=Homo sapiens GN=SKP1 PE=1 SV=2 ;
O75995	SASH3	0.000155671	0.000204104	0.000157691	0.000377103		0.000130217	0.000117763	0.000144716				SAM and SH3 domain-containing protein 3 OS=Homo sapiens GN=SASH3 PE=1 SV=2 ;
P82979	SARNP	0.000140845	0.000211046	0.00019023	0.000341189	0.000119725		0.000106548	0.000436445				SAP domain-containing ribonucleoprotein OS=Homo sapiens GN=SARNP PE=1 SV=3 ;
Q8WVM8	SCFD1			4.66685e-05	7.9717e-05								Sec1 family domain-containing protein 1 OS=Homo sapiens GN=SCFD1 PE=1 SV=4 ;
P49903	SEPHS1	7.54528e-05	0.00016959	0.000203818	0.000156668	6.41382e-05	0.000157789	0.000114158					Selenide, water dikinase 1 OS=Homo sapiens GN=SEPHS1 PE=1 SV=2 ;
Q99611	SEPHS2	6.60212e-05	7.41958e-05	0.000111463	0.000137085	5.6121e-05	0.000110452	7.49163e-05					Selenide, water dikinase 2 OS=Homo sapiens GN=SEPHS2 PE=1 SV=3 ;
Q96I15	SCLY	0.000299098	0.00037348	0.000291757		0.000112999	0.000222393	0.000301685					Selenocysteine lyase OS=Homo sapiens GN=SCLY PE=1 SV=4 ;
Q9NVA2	SEPT11	0.000827342	0.000645682	0.000465598	0.000596484	0.000615368	0.00057672	0.00067803	0.00038456	0.000417	0.000259181	0.000421304	Septin-11 OS=Homo sapiens GN=SEPT11 PE=1 SV=3 ;
Q15019	SEPT2	0.000860287	0.000828691	0.000691625	0.000510365	0.00094022	0.000719622	0.00102268	0.000660108	0.000827	0.000492803	0.000500663	Septin-2 OS=Homo sapiens GN=SEPT2 PE=1 SV=1 ;
Q14141	SEPT6	0.000545207	0.000382946	0.000322163	0.000235845	0.000405519	0.000370549	0.000283554	8.44732e-05	0.000183	0.000153717	0.000124935	Septin-6 OS=Homo sapiens GN=SEPT6 PE=1 SV=4 ;
Q16181	SEPT7	0.000642989	0.000887407	0.000525635	0.000327916	0.000546569	0.000566162	0.000691218	0.000545307	0.000182	0.000407098	0.000413591	Septin-7 OS=Homo sapiens GN=SEPT7 PE=1 SV=2 ;
Q92599	SEPT8	9.18555e-05	4.58795e-05		6.35756e-05	7.80813e-05	5.12242e-05						Septin-8 OS=Homo sapiens GN=SEPT8 PE=1 SV=4 ;
Q9UHD8	SEPT9			5.11283e-05	0.000262005	8.58095e-05		5.72739e-05	0.000250248	0.000136	7.58967e-05	0.000185057	Septin-9 OS=Homo sapiens GN=SEPT9 PE=1 SV=2 ;
P34897	SHMT2					7.48279e-05	7.36348e-05	6.65923e-05	0.000254593		0.000264735	0.000251027	Serine hydroxymethyltransferase, mitochondrial OS=Homo sapiens GN=SHMT2 PE=1 SV=3 ;
P49591	SARS	0.000517894	0.000474237	0.000621763	0.000577499	0.000317946	0.000336943	0.000565905	0.000320965	0.00031	0.000302849	0.000281306	Serine--tRNA ligase, cytoplasmic OS=Homo sapiens GN=SARS PE=1 SV=3 ;
Q9Y3F4	STRAP	0.00059155	0.000696451	0.000428017	0.000789608	0.000502844	0.000883617	0.000383571	0.000261867	0.000284	0.000254146	0.000361478	Serine-threonine kinase receptor-associated protein OS=Homo sapiens GN=STRAP PE=1 SV=1 ;
P84103	SRSF3					0.000306612	0.000603446	0.000341082		0.000364	0.000271192	0.000440827	Serine/arginine-rich splicing factor 3 OS=Homo sapiens GN=SRSF3 PE=1 SV=1 ;
Q16629	SRSF7					0.000105639		9.40126e-05					Serine/arginine-rich splicing factor 7 OS=Homo sapiens GN=SRSF7 PE=1 SV=1 ;
O94804	STK10	0.000198609	0.000297601	0.000144441	0.000222055	5.19467e-05	0.00029393	0.000184917	0.000132557	0.000226	4.59457e-05	0.000224057	Serine/threonine-protein kinase 10 OS=Homo sapiens GN=STK10 PE=1 SV=1 ;
Q15208	STK38		4.76555e-05	4.29551e-05									Serine/threonine-protein kinase 38 OS=Homo sapiens GN=STK38 PE=1 SV=1 ;
Q9Y2H1	STK38L	6.37446e-05	9.55164e-05	6.45716e-05			7.99826e-05	7.2333e-05					Serine/threonine-protein kinase 38-like OS=Homo sapiens GN=STK38L PE=1 SV=3 ;
Q9P289	MST4	0.000142199	5.32688e-05	7.20221e-05									Serine/threonine-protein kinase MST4 OS=Homo sapiens GN=MST4 PE=1 SV=2 ;
Q16512	PKN1	3.13986e-05			5.43294e-05	4.00353e-05	7.87939e-05						Serine/threonine-protein kinase N1 OS=Homo sapiens GN=PKN1 PE=1 SV=2 ;
Q8TD19	NEK9			3.06039e-05	5.22761e-05		3.7908e-05	4.57099e-05					Serine/threonine-protein kinase Nek9 OS=Homo sapiens GN=NEK9 PE=1 SV=2 ;
Q13177	PAK2	0.000366896	0.000338318	0.000324008	0.000605545	0.000263897	0.000283297	0.000192152	0.000594698	0.000456	0.000424384	0.000413907	Serine/threonine-protein kinase PAK 2 OS=Homo sapiens GN=PAK2 PE=1 SV=3 ;
Q96BR1	SGK3		8.93541e-05	0.000100676	6.19093e-05								Serine/threonine-protein kinase Sgk3 OS=Homo sapiens GN=SGK3 PE=1 SV=1 ;
Q99986	VRK1						0.000156195	8.47538e-05					Serine/threonine-protein kinase VRK1 OS=Homo sapiens GN=VRK1 PE=1 SV=1 ;
P63151	PPP2R2A	0.000496267	0.000520533	0.000424506	0.000503769	0.000478095	0.000415122	0.000400447	0.000533107	0.000223	0.000298493	0.000363905	Serine/threonine-protein phosphatase 2A 55 kDa regulatory subunit B alpha isoform OS=Homo sapiens GN=PPP2R2A PE=1 SV=1 ;
Q14738	PPP2R5D	4.9132e-05	0.000147241	9.95389e-05	6.80111e-05	4.17644e-05	0.000102746	7.43355e-05					Serine/threonine-protein phosphatase 2A 56 kDa regulatory subunit delta isoform OS=Homo sapiens GN=PPP2R5D PE=1 SV=1 ;
P30153	PPP2R1A	0.000753247	0.000771267	0.00096649	0.000608231	0.000597607	0.00102914	0.000645798	0.000684678	0.000507	0.000641836	0.000644401	Serine/threonine-protein phosphatase 2A 65 kDa regulatory subunit A alpha isoform OS=Homo sapiens GN=PPP2R1A PE=1 SV=4 ;
P67775	PPP2CA									0.000579	0.00122344	0.0007019	Serine/threonine-protein phosphatase 2A catalytic subunit alpha isoform OS=Homo sapiens GN=PPP2CA PE=1 SV=1 ;
P62714	PPP2CB	0.0009572	0.000896433	0.000711053	0.000795003	0.000732297	0.000520448	0.000434466	0.000652549	0.000708		0.000643408	Serine/threonine-protein phosphatase 2A catalytic subunit beta isoform OS=Homo sapiens GN=PPP2CB PE=1 SV=1 ;Serine/threonine-protein phosphatase 2A catalytic subunit alpha isoform OS=Homo sapiens GN=PPP2CA PE=1 SV=1 ;
Q08209	PPP3CA	0.000170312		7.66761e-05	0.000176816	0.000217159		0.000107366					Serine/threonine-protein phosphatase 2B catalytic subunit alpha isoform OS=Homo sapiens GN=PPP3CA PE=1 SV=1 ;
P60510	PPP4C	9.63436e-05			0.00036675					0.000389	0.000362178		Serine/threonine-protein phosphatase 4 catalytic subunit OS=Homo sapiens GN=PPP4C PE=1 SV=1 ;
Q9NY27	PPP4R2	0.000106394	0.000106282	0.000119749		6.0293e-05	0.000118663	0.000134143					Serine/threonine-protein phosphatase 4 regulatory subunit 2 OS=Homo sapiens GN=PPP4R2 PE=1 SV=3 ;
P53041	PPP5C	0.000237094	0.000222042	0.000180127	0.000102562	0.000277118	0.000123954	0.000179359	0.000183674	7.97e-05	8.91292e-05	0.000108661	Serine/threonine-protein phosphatase 5 OS=Homo sapiens GN=PPP5C PE=1 SV=1 ;
O00743	PPP6C		0.000217965	6.5489e-05	0.000302036	0.000164867	0.000243357	0.000146721	0.000240402	0.000326		0.000118518	Serine/threonine-protein phosphatase 6 catalytic subunit OS=Homo sapiens GN=PPP6C PE=1 SV=1 ;
Q9UPN7	PPP6R1	6.71453e-05	5.0306e-05	7.93524e-05	0.000116182	2.85382e-05	7.02079e-05	5.07945e-05					Serine/threonine-protein phosphatase 6 regulatory subunit 1 OS=Homo sapiens GN=PPP6R1 PE=1 SV=5 ;
Q5H9R7	PPP6R3		5.0767e-05	2.28799e-05	8.20729e-05								Serine/threonine-protein phosphatase 6 regulatory subunit 3 OS=Homo sapiens GN=PPP6R3 PE=1 SV=2 ;
P62136	PPP1CA	0.00071703	0.000470057	0.000514485	0.000713395								Serine/threonine-protein phosphatase PP1-alpha catalytic subunit OS=Homo sapiens GN=PPP1CA PE=1 SV=1 ;
P62140	PPP1CB	0.000723608	0.000508253	0.000488664	0.000563431	0.000422881	0.000453968	0.000444763	0.000224229				Serine/threonine-protein phosphatase PP1-beta catalytic subunit OS=Homo sapiens GN=PPP1CB PE=1 SV=3 ;
P36873	PPP1CC					0.000350278	0.000497889						Serine/threonine-protein phosphatase PP1-gamma catalytic subunit OS=Homo sapiens GN=PPP1CC PE=1 SV=1 ;Serine/threonine-protein phosphatase PP1-alpha catalytic subunit OS=Homo sapiens GN=PPP1CA PE=1 SV=1 ;
P02787	TF							6.41117e-05	0.00181206	0.00361938	0.00305849	0.0016831	Serotransferrin OS=Homo sapiens GN=TF PE=1 SV=3 ;
P48595	SERPINB10	0.000260759	0.000390727	0.000251563	0.00020626	0.000126661	0.000249282	0.000225441					Serpin B10 OS=Homo sapiens GN=SERPINB10 PE=1 SV=1 ;
P35237	SERPINB6	0.000196659	5.89357e-05	0.000132807	0.000190558	6.68675e-05		0.000178524					Serpin B6 OS=Homo sapiens GN=SERPINB6 PE=1 SV=3 ;
P50452	SERPINB8	0.000474505	0.000444381	0.000453958	0.000519994	0.000504188	0.000429995	0.000448696	0.000147038	0.00016		9.6652e-05	Serpin B8 OS=Homo sapiens GN=SERPINB8 PE=1 SV=2 ;
P50454	SERPINH1						8.87845e-05		8.77066e-05	0.00019	0.000319202	0.000345912	Serpin H1 OS=Homo sapiens GN=SERPINH1 PE=1 SV=2 ;
Q9BXP5	SRRT	3.37643e-05	6.32415e-05			2.87011e-05	7.06087e-05	7.66267e-05					Serrate RNA effector molecule homolog OS=Homo sapiens GN=SRRT PE=1 SV=1 ;
P02768	ALB					0.00156881	0.000914086	0.00123081	0.0168859	0.0263598	0.0279706	0.0155216	Serum albumin OS=Homo sapiens GN=ALB PE=1 SV=2 ;
P04278	SHBG									0.000198	0.000165953		Sex hormone-binding globulin OS=Homo sapiens GN=SHBG PE=1 SV=2 ;
Q9H299	SH3BGRL3	0.00413449	0.00309761	0.00279208	0.0019811	0.00446071	0.00359148	0.0026465	0.00335077				SH3 domain-binding glutamic acid-rich-like protein 3 OS=Homo sapiens GN=SH3BGRL3 PE=1 SV=1 ;
O75368	SH3BGRL	0.00518903	0.0049568	0.00499353	0.00700335	0.00463146	0.00423206	0.00608443	0.00401989	0.00348988	0.00292602	0.00364649	SH3 domain-binding glutamic acid-rich-like protein OS=Homo sapiens GN=SH3BGRL PE=1 SV=1 ;
Q9Y3L3	SH3BP1	4.21933e-05	6.32234e-05	0.000128222	0.000175218	3.58662e-05	3.52943e-05	7.97967e-05	0.000183045	0.000114	0.00022206	0.000309397	SH3 domain-binding protein 1 OS=Homo sapiens GN=SH3BP1 PE=1 SV=3 ;
Q96B97	SH3KBP1	0.000155671	4.99845e-05	4.50544e-05	0.000246272	0.000132327	7.44099e-05	0.00010094	8.26948e-05	8.97e-05	0.000133761	0.00024461	SH3 domain-containing kinase-binding protein 1 OS=Homo sapiens GN=SH3KBP1 PE=1 SV=2 ;
A0MZ66	KIAA1598			7.91368e-05	0.000162213								Shootin-1 OS=Homo sapiens GN=KIAA1598 PE=1 SV=4 ;
Q9NR45	NANS	0.000741497	0.000617265	0.000556383	0.000427674	0.000490238	0.000344586	0.000498607	0.000408483	0.000277	0.000123887	0.000604142	Sialic acid synthase OS=Homo sapiens GN=NANS PE=1 SV=2 ;
P37108	SRP14	0.000217482	0.00024441	0.000146869	0.000978409	0.000277304		0.000164522	0.00134784	0.00117014	0.00212567	0.00146186	Signal recognition particle 14 kDa protein OS=Homo sapiens GN=SRP14 PE=1 SV=2 ;
P09132	SRP19	0.000410798			0.000284324								Signal recognition particle 19 kDa protein OS=Homo sapiens GN=SRP19 PE=1 SV=3 ;
P49458	SRP9	0.00103177	0.000257672		0.000833136	0.000877053	0.000575379	0.000260174	0.000639443	0.000925	0.000517157	0.000630486	Signal recognition particle 9 kDa protein OS=Homo sapiens GN=SRP9 PE=1 SV=2 ;
Q9UHB9	SRP68	4.7173e-05	0.000106028	6.37134e-05	0.000228548		9.86494e-05	0.000107057			7.09338e-05	5.76521e-05	Signal recognition particle subunit SRP68 OS=Homo sapiens GN=SRP68 PE=1 SV=2 ;
O76094	SRP72	8.81594e-05	4.95376e-05	2.97677e-05	0.000183052								Signal recognition particle subunit SRP72 OS=Homo sapiens GN=SRP72 PE=1 SV=3 ;
P42224	STAT1	9.85916e-05	0.000162505	0.000119845	0.000272951	0.000134092	0.000379366	8.95e-05	0.000146645	0.000133	0.000207552	0.000216887	Signal transducer and activator of transcription 1-alpha/beta OS=Homo sapiens GN=STAT1 PE=1 SV=2 ;
P40763	STAT3		7.19474e-05	6.48511e-05	0.000132931		4.81973e-05		7.14183e-05				Signal transducer and activator of transcription 3 OS=Homo sapiens GN=STAT3 PE=1 SV=2 ;
Q04837	SSBP1					0.000254819	0.000167171	0.000226774	0.000371568				Single-stranded DNA-binding protein, mitochondrial OS=Homo sapiens GN=SSBP1 PE=1 SV=1 ;
Q29RF7	PDS5A		1.65743e-05	1.49395e-05									Sister chromatid cohesion protein PDS5 homolog A OS=Homo sapiens GN=PDS5A PE=1 SV=1 ;
O00193	SMAP	0.000323251	0.000242184	0.00065489	0.000335596								Small acidic protein OS=Homo sapiens GN=SMAP PE=1 SV=1 ;
O43765	SGTA	0.000141745	0.000247793	0.000287168	0.000294316		0.000197614	0.000214457	0.000409951				Small glutamine-rich tetratricopeptide repeat-containing protein alpha OS=Homo sapiens GN=SGTA PE=1 SV=1 ;
P62304	SNRPE		0.000240868	0.00021711									Small nuclear ribonucleoprotein E OS=Homo sapiens GN=SNRPE PE=1 SV=1 ;
P62316	SNRPD2									0.000337	0.00150764	0.00153169	Small nuclear ribonucleoprotein Sm D2 OS=Homo sapiens GN=SNRPD2 PE=1 SV=1 ;
P14678	SNRPB	0.00012324	9.23326e-05				0.000154633	9.32292e-05					Small nuclear ribonucleoprotein-associated proteins B and B' OS=Homo sapiens GN=SNRPB PE=1 SV=2 ;Small nuclear ribonucleoprotein-associated protein N OS=Homo sapiens GN=SNRPN PE=1 SV=1 ;
P61956	SUMO2	0.00124537	0.000816414	0.000630762	0.000646463	0.00119095	0.000520869	0.00105987	0.000964773				Small ubiquitin-related modifier 2 OS=Homo sapiens GN=SUMO2 PE=1 SV=3 ;
P55854	SUMO3		0.000537859	0.000581771	0.000596252		0.000240207	0.00108616					Small ubiquitin-related modifier 3 OS=Homo sapiens GN=SUMO3 PE=1 SV=2 ;
Q00796	SORD	0.0001657	0.000186217	8.39249e-05	0.000200699	0.000105639	0.000173258	6.26751e-05					Sorbitol dehydrogenase OS=Homo sapiens GN=SORD PE=1 SV=4 ;
P30626	SRI					0.000126981	0.000187434		0.000370317		0.000336935	0.000273847	Sorcin OS=Homo sapiens GN=SRI PE=1 SV=1 ;
Q9UMY4	SNX12	0.000171962	0.000257672	0.000290322	0.000476077	0.000292351	0.000215767	0.000130087					Sorting nexin-12 OS=Homo sapiens GN=SNX12 PE=1 SV=3 ;
O60749	SNX2	0.000227957	0.00029888	0.000173186	0.000532491	0.000169552	0.000238355	0.000150891	0.000529789	0.000345	0.000128542	0.000417894	Sorting nexin-2 OS=Homo sapiens GN=SNX2 PE=1 SV=2 ;
O60493	SNX3	0.000456443	0.000136789	0.000246594	0.00082138	0.000387997	0.000229086	0.000276235	0.000339457				Sorting nexin-3 OS=Homo sapiens GN=SNX3 PE=1 SV=3 ;
Q9Y5X3	SNX5	0.000219635	0.000137128	0.000123602	0.000177351	0.000155583	0.000214343	0.000138459					Sorting nexin-5 OS=Homo sapiens GN=SNX5 PE=1 SV=1 ;
Q9UNH7	SNX6	0.000182127	0.000382066	0.000319783	0.000403376	0.000371559	0.000396104	0.000275554	0.000270897	0.000294		8.90341e-05	Sorting nexin-6 OS=Homo sapiens GN=SNX6 PE=1 SV=1 ;
Q9Y5X1	SNX9		7.44868e-05		0.000154825								Sorting nexin-9 OS=Homo sapiens GN=SNX9 PE=1 SV=1 ;
Q13813	SPTAN1	5.9825e-05		2.42405e-05	4.96877e-05		2.00172e-05	4.97826e-05	1.48307e-05	1.61e-05		2.19344e-05	Spectrin alpha chain, non-erythrocytic 1 OS=Homo sapiens GN=SPTAN1 PE=1 SV=3 ;
Q01082	SPTBN1	5.00465e-05		1.68986e-05	1.73192e-05								Spectrin beta chain, non-erythrocytic 1 OS=Homo sapiens GN=SPTBN1 PE=1 SV=2 ;
P19623	SRM	0.000685571	0.000403573	0.000297628	0.000542287	0.000291383	0.000450586	0.000296358	0.000424883	0.000395	0.000368174	0.00023939	Spermidine synthase OS=Homo sapiens GN=SRM PE=1 SV=1 ;
P52788	SMS		0.000242184	0.000163722	0.000195764								Spermine synthase OS=Homo sapiens GN=SMS PE=1 SV=2 ;
Q13838	DDX39B	0.000380084	0.000362427		0.000502217	0.00017623	0.000317937		0.000385458	0.000604	0.000571531	0.000295602	Spliceosome RNA helicase DDX39B OS=Homo sapiens GN=DDX39B PE=1 SV=1 ;
Q15637	SF1	0.000185149	0.000260092	0.000265697	3.20365e-05	0.000216404	0.000174234	0.000262617					Splicing factor 1 OS=Homo sapiens GN=SF1 PE=1 SV=4 ;
Q15459	SF3A1	5.59473e-05	0.000153694	0.000100752		7.92629e-05	7.7999e-05	0.000141078					Splicing factor 3A subunit 1 OS=Homo sapiens GN=SF3A1 PE=1 SV=1 ;
Q12874	SF3A3					7.5276e-05	4.93838e-05	8.93213e-05					Splicing factor 3A subunit 3 OS=Homo sapiens GN=SF3A3 PE=1 SV=1 ;
Q13435	SF3B2	3.30475e-05	2.47596e-05										Splicing factor 3B subunit 2 OS=Homo sapiens GN=SF3B2 PE=1 SV=2 ;
Q15393	SF3B3	6.0759e-05	2.73128e-05				5.08243e-05	3.67707e-05					Splicing factor 3B subunit 3 OS=Homo sapiens GN=SF3B3 PE=1 SV=4 ;
Q15020	SART3	9.21417e-05	8.05393e-05	2.07416e-05		3.91623e-05	6.42297e-05	3.4852e-05					Squamous cell carcinoma antigen recognized by T-cells 3 OS=Homo sapiens GN=SART3 PE=1 SV=1 ;
Q7KZF4	SND1	0.000373781	0.00017046	9.87732e-05	0.000359935	0.000151958	0.000135941	0.000147527	0.00050359	0.000568	0.000488741	0.000476675	Staphylococcal nuclease domain-containing protein 1 OS=Homo sapiens GN=SND1 PE=1 SV=1 ;
P16949	STMN1	0.000794026	0.000966703	0.000603246	0.00212957	0.00160303	0.000332098	0.00127643	0.00159932	0.00120155	0.00238794	0.00169822	Stathmin OS=Homo sapiens GN=STMN1 PE=1 SV=3 ;
Q9H2G2	SLK		4.48579e-05	3.23468e-05	0.000157472								STE20-like serine/threonine-protein kinase OS=Homo sapiens GN=SLK PE=1 SV=1 ;
NP_269944.1	GAS_SKA									9.04e-05	0.000151621		streptokinase A precursor [Streptococcus pyogenes M1 GAS] ;
NP_268546.1							8.66595e-05		0.00337079	0.00539984	0.00502394	0.00193084	streptolysin O precursor [Streptococcus pyogenes M1 GAS] ;
P38646	HSPA9	0.000196022	9.79079e-05	0.000147085	0.000105522	0.00022217	0.000127532	0.000263623	0.000215973	0.000146	0.000229255	0.000399277	Stress-70 protein, mitochondrial OS=Homo sapiens GN=HSPA9 PE=1 SV=2 ;
P31948	STIP1	0.00250564	0.00283629	0.00253815	0.00154572	0.00261608	0.00234655	0.00267841	0.00212676	0.00146536	0.000982884	0.00176412	Stress-induced-phosphoprotein 1 OS=Homo sapiens GN=STIP1 PE=1 SV=1 ;
Q8WU79	SMAP2	6.89452e-05	7.74819e-05	6.98396e-05	0.000477187	0.000146516	5.7672e-05	5.21562e-05	0.000256373				Stromal membrane-associated protein 2 OS=Homo sapiens GN=SMAP2 PE=1 SV=1 ;
Q8NBJ7	SUMF2	0.00024566			0.000136022		0.000123295	0.000148671	0.000487194	0.00033		0.000540416	Sulfatase-modifying factor 2 OS=Homo sapiens GN=SUMF2 PE=1 SV=2 ;
P50225	SULT1A1	0.000501313	0.000338031	0.000169272	0.000312275	0.000127842	0.000251606	0.000113771					Sulfotransferase 1A1 OS=Homo sapiens GN=SULT1A1 PE=1 SV=3 ;
Q9UBE0	SAE1	0.00064113	0.000480343	0.00046183	0.000295828	0.000363326	0.000357533	0.00025867	0.000158937				SUMO-activating enzyme subunit 1 OS=Homo sapiens GN=SAE1 PE=1 SV=1 ;
Q9UBT2	UBA2	0.000231074	0.000155811	0.000187258	0.000111953	0.000196423	0.000154633	0.000157324	0.000114567	0.000124		5.6481e-05	SUMO-activating enzyme subunit 2 OS=Homo sapiens GN=UBA2 PE=1 SV=2 ;
P63279	UBE2I	0.000748797	0.00147265	0.00126419	0.000518261	0.000716075	0.00148761	0.00120372					SUMO-conjugating enzyme UBC9 OS=Homo sapiens GN=UBE2I PE=1 SV=1 ;
P00441	SOD1	0.000480154	0.000431685	0.000129702									Superoxide dismutase [Cu-Zn] OS=Homo sapiens GN=SOD1 PE=1 SV=2 ;
P04179	SOD2	0.000399696	0.000149728	0.000179947		0.000339759	0.000167171	0.000302365					Superoxide dismutase [Mn], mitochondrial OS=Homo sapiens GN=SOD2 PE=1 SV=2 ;
Q9Y2Z0	SUGT1	0.000243103	0.000273203	0.000164171	0.000252386	0.000103324	0.000271137	0.000214555	0.000150663				Suppressor of G2 allele of SKP1 homolog OS=Homo sapiens GN=SUGT1 PE=1 SV=3 ;
Q7Z422	SZRD1	0.000194589	0.000364471	0.000262818		0.000330818	0.000162772	0.000294408					SUZ domain-containing protein 1 OS=Homo sapiens GN=SZRD1 PE=1 SV=1 ;
Q9UH65	SWAP70		0.00011364	0.000119503	0.000139975		6.34392e-05	3.82479e-05					Switch-associated protein 70 OS=Homo sapiens GN=SWAP70 PE=1 SV=1 ;
Q99536	VAT1	0.000639717	0.00045109	0.000381186	0.000807393	0.000223913	0.000346252	0.000199268	0.000559716	0.000152		0.000413907	Synaptic vesicle membrane protein VAT-1 homolog OS=Homo sapiens GN=VAT1 PE=1 SV=2 ;
Q15833	STXBP2	0.000199511	0.000280267	0.000286307	0.000345216	0.000233191	0.000146028	0.000169793	0.000247294	0.000302	0.000225002	0.000182873	Syntaxin-binding protein 2 OS=Homo sapiens GN=STXBP2 PE=1 SV=2 ;
P17987	TCP1	0.000452174	0.000737332	0.000269435	0.00119662	0.000158269	0.000711979	0.000583521	0.00135172	0.00146688	0.00155984	0.0013653	T-complex protein 1 subunit alpha OS=Homo sapiens GN=TCP1 PE=1 SV=1 ;
P78371	CCT2	0.00154798	0.00250592	0.00057869	0.00110966	0.000516942	0.00217353	0.00102465	0.0011992	0.00171037	0.00116384	0.00165537	T-complex protein 1 subunit beta OS=Homo sapiens GN=CCT2 PE=1 SV=4 ;
P50991	CCT4	0.000384123	0.000431685	0.00016676	0.000854555	0.000186584	0.00041312	0.000249072	0.000918235	0.000812	0.000742633	0.0010395	T-complex protein 1 subunit delta OS=Homo sapiens GN=CCT4 PE=1 SV=4 ;
P48643	CCT5	0.000956758	0.00145411	0.000313827	0.00109735	0.000232368	0.00114331	0.000496303	0.00125367	0.00110309	0.000904307	0.00116929	T-complex protein 1 subunit epsilon OS=Homo sapiens GN=CCT5 PE=1 SV=1 ;
Q99832	CCT7	0.00051747	0.000857009	0.000147139	0.000961361	0.000115756	0.000683461	0.000370856	0.0010465	0.00120893	0.00102384	0.00106513	T-complex protein 1 subunit eta OS=Homo sapiens GN=CCT7 PE=1 SV=2 ;
P49368	CCT3	0.00086833	0.00138245	0.000439797	0.000770022	0.000207596	0.000930635	0.00049266	0.00094176	0.000876	0.000775261	0.00122704	T-complex protein 1 subunit gamma OS=Homo sapiens GN=CCT3 PE=1 SV=4 ;
P50990	CCT8	0.000755629	0.00111203	0.000309818	0.000989946	0.000367039	0.000857818	0.000408303	0.00117076	0.000835	0.000973915	0.00112137	T-complex protein 1 subunit theta OS=Homo sapiens GN=CCT8 PE=1 SV=4 ;
P40227	CCT6A	0.000501313	0.000897243	0.000282121	0.000636115	0.000165721	0.000768797	0.0003371	0.000690421	0.000749	0.000795701	0.0008169	T-complex protein 1 subunit zeta OS=Homo sapiens GN=CCT6A PE=1 SV=3 ;
Q9Y490	TLN1	0.000558725	0.000597382	0.000475575	0.00145418	0.000504625	0.000530657	0.000462293	0.00143558	0.00129171	0.000997679	0.00147949	Talin-1 OS=Homo sapiens GN=TLN1 PE=1 SV=3 ;
O60784	TOM1		4.50403e-05		0.000187238								Target of Myb protein 1 OS=Homo sapiens GN=TOM1 PE=1 SV=2 ;
Q9NVG8	TBC1D13	0.000295775	0.000138499	7.4903e-05	0.00030707	9.42832e-05	0.000154633	5.59375e-05					TBC1 domain family member 13 OS=Homo sapiens GN=TBC1D13 PE=1 SV=3 ;
Q68CZ2	TNS3		3.83388e-05		0.000226672					4.13e-05		3.75237e-05	Tensin-3 OS=Homo sapiens GN=TNS3 PE=1 SV=2 ;
Q9BZE9	ASPSCR1			5.41794e-05	5.5528e-05		0.00011185	6.06917e-05					Tether containing UBX domain for GLUT4 OS=Homo sapiens GN=ASPSCR1 PE=1 SV=1 ;
P05452	CLEC3B									0.00196954	0.00209167	0.00125265	Tetranectin OS=Homo sapiens GN=CLEC3B PE=1 SV=3 ;
Q99614	TTC1	0.000151939	0.000379449	0.000205214	0.000490751	0.000172207	0.000254191	0.00022988		0.000272	0.000304627	0.000185691	Tetratricopeptide repeat protein 1 OS=Homo sapiens GN=TTC1 PE=1 SV=1 ;
P52888	THOP1	0.000128784	0.00014473	8.69701e-05	0.000282261	7.29817e-05	7.18179e-05	6.49492e-05	0.000106419	0.000115	9.68261e-05	0.000131161	Thimet oligopeptidase OS=Homo sapiens GN=THOP1 PE=1 SV=2 ;
O95881	TXNDC12	0.00077383	0.000386508	0.000290322	0.000535587	0.000950141	0.000287689	0.000650436	0.00085259	0.000694		0.000525405	Thioredoxin domain-containing protein 12 OS=Homo sapiens GN=TXNDC12 PE=1 SV=1 ;
Q9BRA2	TXNDC17	0.000480935	0.000450403	0.000487174	0.000748951	0.000715428	0.000402297	0.000363821	0.00059612				Thioredoxin domain-containing protein 17 OS=Homo sapiens GN=TXNDC17 PE=1 SV=1 ;
Q8NBS9	TXNDC5	6.84664e-05	0.00012824	6.93546e-05		8.72993e-05	0.000171814	0.000233073					Thioredoxin domain-containing protein 5 OS=Homo sapiens GN=TXNDC5 PE=1 SV=2 ;
P10599	TXN	0.00366197	0.00390435	0.00428017	0.00360685	0.00395092	0.00400573	0.004475	0.00192036	0.00378901	0.00211788	0.00258199	Thioredoxin OS=Homo sapiens GN=TXN PE=1 SV=3 ;
Q16881	TXNRD1	0.000341805	0.000409735	0.000430875	0.000552	0.000232439	0.000400283	0.000241333	0.00031069	0.000307	0.000102794	0.000194942	Thioredoxin reductase 1, cytoplasmic OS=Homo sapiens GN=TXNRD1 PE=1 SV=3 ;
P30048	PRDX3										0.000173732	0.000282405	Thioredoxin-dependent peroxide reductase, mitochondrial OS=Homo sapiens GN=PRDX3 PE=1 SV=3 ;
O43396	TXNL1	0.000869926	0.000881792	0.000760261	0.000850021	0.000695978	0.00059927	0.000658088	0.000887992	0.000964	0.000692525	0.000813014	Thioredoxin-like protein 1 OS=Homo sapiens GN=TXNL1 PE=1 SV=3 ;
Q99757	TXN2						0.000149044	0.000202184					Thioredoxin, mitochondrial OS=Homo sapiens GN=TXN2 PE=1 SV=2 ;
Q86V81	ALYREF						9.62695e-05	8.70622e-05	0.000213977	0.000232	0.000605697	0.000281306	THO complex subunit 4 OS=Homo sapiens GN=ALYREF PE=1 SV=3 ;
P26639	TARS	0.000450003	0.000337148	0.000331521	0.000594603	0.000278199	0.000239542	0.000324948	0.000354951	0.000413	0.000369091	0.000349979	Threonine--tRNA ligase, cytoplasmic OS=Homo sapiens GN=TARS PE=1 SV=3 ;
P07996	THBS1									0.00051	0.000532185	0.00027806	Thrombospondin-1 OS=Homo sapiens GN=THBS1 PE=1 SV=2 ;
P35443	THBS4									0.000414	0.000485944	0.000206882	Thrombospondin-4 OS=Homo sapiens GN=THBS4 PE=1 SV=2 ;
P19971	TYMP	0.000276138	0.000206886	0.00014504	8.49433e-05	0.000182568	0.000102661	9.28423e-05	0.000152122	0.000206		0.000112493	Thymidine phosphorylase OS=Homo sapiens GN=TYMP PE=1 SV=2 ;
P23919	DTYMK	0.00076734	0.000574901	0.000659523	0.000144844	0.000533679	0.000466817	0.000316627					Thymidylate kinase OS=Homo sapiens GN=DTYMK PE=1 SV=4 ;
P62328	TMSB4X	0.00336108	0.00302179	0.00680936	0.0016284		0.00140575	0.00940767					Thymosin beta-4 OS=Homo sapiens GN=TMSB4X PE=1 SV=2 ;
O75663	TIPRL	0.000489333	0.000488819	0.00051404	0.000263418	0.000277304	0.000409323	0.000534697					TIP41-like protein OS=Homo sapiens GN=TIPRL PE=1 SV=2 ;
Q8WZ42	TTN					1.09791e-06	7.2027e-07	6.51383e-07					Titin OS=Homo sapiens GN=TTN PE=1 SV=4 ;
Q96S44	TP53RK					9.93762e-05	9.77916e-05						TP53-regulating kinase OS=Homo sapiens GN=TP53RK PE=1 SV=2 ;
O43617	TRAPPC3		0.000184665	0.000110967									Trafficking protein particle complex subunit 3 OS=Homo sapiens GN=TRAPPC3 PE=1 SV=1 ;
Q9Y2L5	TRAPPC8						3.44826e-05	1.55923e-05					Trafficking protein particle complex subunit 8 OS=Homo sapiens GN=TRAPPC8 PE=1 SV=2 ;
P37837	TALDO1	0.00179922	0.00177542	0.00237082	0.00142753	0.00197706	0.00165187	0.00195864	0.00130545	0.00147569	0.0010558	0.00150169	Transaldolase OS=Homo sapiens GN=TALDO1 PE=1 SV=2 ;
P23193	TCEA1	0.000343924	0.000368103	0.000497694	0.000442072	0.000208822	0.000287689	0.000520349	0.000365396				Transcription elongation factor A protein 1 OS=Homo sapiens GN=TCEA1 PE=1 SV=2 ;
Q969E4	TCEAL3	0.00059155	0.000553995	0.000399483		0.000377133	0.000494826	0.000839062					Transcription elongation factor A protein-like 3 OS=Homo sapiens GN=TCEAL3 PE=1 SV=1 ;
Q15369	TCEB1	0.000792254	0.000791422	0.000535021	0.000456949	0.00112242	0.000552261	0.000499442	0.000327334		0.000397102	0.000322749	Transcription elongation factor B polypeptide 1 OS=Homo sapiens GN=TCEB1 PE=1 SV=1 ;
Q15370	TCEB2	0.000877298		0.000338545	0.000954172	0.000532673		0.000189619	0.000932069	0.000506	0.000376911	0.000765844	Transcription elongation factor B polypeptide 2 OS=Homo sapiens GN=TCEB2 PE=1 SV=1 ;
O00267	SUPT5H	8.16306e-05	9.1738e-05	6.43142e-05	2.82493e-05	3.46948e-05	5.69027e-05	6.17525e-05					Transcription elongation factor SPT5 OS=Homo sapiens GN=SUPT5H PE=1 SV=1 ;
O14776	TCERG1	0.000242438	0.000111001	3.63828e-05	1.86442e-05	0.000114491	0.000101399	0.000163024					Transcription elongation regulator 1 OS=Homo sapiens GN=TCERG1 PE=1 SV=2 ;
Q96K17	BTF3L4	0.0011232	0.000981764	0.00158023	0.000388696	0.000716075	0.00109613	0.00127453					Transcription factor BTF3 homolog 4 OS=Homo sapiens GN=BTF3L4 PE=1 SV=1 ;
P20290	BTF3	0.00050253	0.000484074	0.000436328	0.000447189	0.000427173	0.000420361	0.000434466	0.00044492	0.000483	0.000647701	0.000614162	Transcription factor BTF3 OS=Homo sapiens GN=BTF3 PE=1 SV=1 ;
P31629	HIVEP2									6.51e-05	4.54574e-05	2.95567e-05	Transcription factor HIVEP2 OS=Homo sapiens GN=HIVEP2 PE=1 SV=2 ;
Q13263	TRIM28						0.000148151		0.000175623	0.000119	0.000319584	0.000129872	Transcription intermediary factor 1-beta OS=Homo sapiens GN=TRIM28 PE=1 SV=5 ;
Q96QR8	PURB	9.47996e-05			9.84199e-05								Transcriptional activator protein Pur-beta OS=Homo sapiens GN=PURB PE=1 SV=3 ;
Q9Y6A5	TACC3		2.64437e-05	7.15064e-05		0.00012001	7.38105e-05	5.3401e-05					Transforming acidic coiled-coil-containing protein 3 OS=Homo sapiens GN=TACC3 PE=1 SV=1 ;
P01137	TGFB1									0.000408		0.00027806	Transforming growth factor beta-1 OS=Homo sapiens GN=TGFB1 PE=1 SV=2 ;
Q15582	TGFBI										0.000130236	7.93876e-05	Transforming growth factor-beta-induced protein ig-h3 OS=Homo sapiens GN=TGFBI PE=1 SV=1 ;
P61586	RHOA	0.00176239	0.00109077	0.00108668	0.0013789	0.00136784	0.00141012	0.000927461					Transforming protein RhoA OS=Homo sapiens GN=RHOA PE=1 SV=1 ;
P37802	TAGLN2	0.00208083	0.00211576	0.0022082	0.00267465	0.00353759	0.00211358	0.00196765	0.00221074	0.00149942	0.000782232	0.00217977	Transgelin-2 OS=Homo sapiens GN=TAGLN2 PE=1 SV=3 ;
P55072	VCP	0.000862371	0.000948528	0.0008178	0.00129533	0.00090462	0.00107437	0.000999379	0.0014328	0.00145614	0.00102084	0.0013006	Transitional endoplasmic reticulum ATPase OS=Homo sapiens GN=VCP PE=1 SV=4 ;
P29401	TKT	0.00132933	0.00142278	0.00181146	0.00146224	0.00119052	0.00121125	0.00172392	0.00132405	0.00124527	0.00121362	0.00136352	Transketolase OS=Homo sapiens GN=TKT PE=1 SV=3 ;
Q14232	EIF2B1	0.000145463	0.000108983	0.000229211	0.000201357	8.24334e-05	0.000162238	0.000110041					Translation initiation factor eIF-2B subunit alpha OS=Homo sapiens GN=EIF2B1 PE=1 SV=1 ;
Q9NR50	EIF2B3					8.34365e-05	8.2106e-05	4.95022e-05					Translation initiation factor eIF-2B subunit gamma OS=Homo sapiens GN=EIF2B3 PE=1 SV=1 ;
Q9Y2S6	TMA7		0.000346247	0.000468144	0.00127946								Translation machinery-associated protein 7 OS=Homo sapiens GN=TMA7 PE=1 SV=1 ;
Q92616	GCN1L1		2.48893e-05		2.29929e-05								Translational activator GCN1 OS=Homo sapiens GN=GCN1L1 PE=1 SV=6 ;
P13693	TPT1	0.0013757	0.00231905	0.00197419	0.00101166	0.00204646	0.00201382	0.00130087	0.000319721	0.000578	0.000387868	0.000210162	Translationally-controlled tumor protein OS=Homo sapiens GN=TPT1 PE=1 SV=1 ;
Q15631	TSN	0.000908081	0.000777537	0.000613241	0.000763186	0.0006065	0.000542572	0.000637884	0.000241193				Translin OS=Homo sapiens GN=TSN PE=1 SV=1 ;
Q99598	TSNAX	0.000152987	0.000305653	0.000137753			0.000213287	0.000231465					Translin-associated protein X OS=Homo sapiens GN=TSNAX PE=1 SV=1 ;
Q6ICL3	TANGO2	0.000107165	0.000120434		0.000111257	9.10949e-05	8.96423e-05						Transport and Golgi organization protein 2 homolog OS=Homo sapiens GN=TANGO2 PE=2 SV=1 ;
Q92973	TNPO1	3.29371e-05	4.93537e-05	4.44858e-05	0.000136779	4.1997e-05	5.51031e-05			6.65e-05	7.42909e-05	4.02537e-05	Transportin-1 OS=Homo sapiens GN=TNPO1 PE=1 SV=2 ;
P02766	TTR									0.00202983	0.00181533		Transthyretin OS=Homo sapiens GN=TTR PE=1 SV=1 ;
P22102	GART	0.00043927	0.000394927	0.000365863	0.000385104	0.000323612	0.000355197	0.000243688	0.000362984	0.000335	0.000264211	0.000357899	Trifunctional purine biosynthetic protein adenosine-3 OS=Homo sapiens GN=GART PE=1 SV=1 ;
P60174	TPI1	0.00186152	0.00185956	0.00240947	0.00279155	0.00189006	0.00177341	0.00238614	0.00346104	0.00292125	0.00287691	0.00309658	Triosephosphate isomerase OS=Homo sapiens GN=TPI1 PE=1 SV=3 ;
O14773	TPP1	7.88033e-05		7.09561e-05	0.000236348	6.69863e-05	6.59181e-05	0.000139099	0.000423266	0.000212	7.89973e-05	0.000288926	Tripeptidyl-peptidase 1 OS=Homo sapiens GN=TPP1 PE=1 SV=2 ;
P29144	TPP2	0.000296012	6.20972e-05	0.000311846	0.000491705	0.000231493	6.9331e-05	0.000340372	0.00079252	0.000366	0.000195849	0.000520946	Tripeptidyl-peptidase 2 OS=Homo sapiens GN=TPP2 PE=1 SV=4 ;
Q08J23	NSUN2	0.000173532	0.000288915	0.000130209	9.34155e-05	0.0001639	0.0001129	0.000102102	4.77984e-05	0.000104		0.000188515	tRNA (cytosine(34)-C(5))-methyltransferase OS=Homo sapiens GN=NSUN2 PE=1 SV=2 ;
Q9NXH9	TRMT1	8.97648e-05	5.04396e-05			3.8152e-05	3.75437e-05						tRNA (guanine(26)-N(2))-dimethyltransferase OS=Homo sapiens GN=TRMT1 PE=1 SV=1 ;
Q9Y3I0	RTCB	8.78539e-05	0.000241344	0.000118658	0.00014188		7.34889e-05	6.64604e-05					tRNA-splicing ligase RtcB homolog OS=Homo sapiens GN=RTCB PE=1 SV=1 ;
Q9NYL9	TMOD3	8.40269e-05	0.000188862	0.000170234	0.000145393	0.00021428	0.000105432	0.000127131					Tropomodulin-3 OS=Homo sapiens GN=TMOD3 PE=1 SV=1 ;
P09493	TPM1	0.00255158		0.00154729		0.00247881	0.00239572						Tropomyosin alpha-1 chain OS=Homo sapiens GN=TPM1 PE=1 SV=2 ;
P06753	TPM3	0.00581172	0.00528725	0.0045555	0.00226262	0.00498433	0.00629383	0.00494605	0.00186523	0.00223352	0.00109238	0.00228302	Tropomyosin alpha-3 chain OS=Homo sapiens GN=TPM3 PE=1 SV=2 ;
P67936	TPM4	0.00584394	0.00495915	0.00362434	0.00354946	0.0055252	0.00553686	0.00433064	0.00399136	0.00385013	0.00269005	0.00415409	Tropomyosin alpha-4 chain OS=Homo sapiens GN=TPM4 PE=1 SV=3 ;
P07951	TPM2	0.00255158	0.0022628	0.00154729	0.00118936	0.00247881	0.00256996	0.00185145		0.00126078	0.000939623		Tropomyosin beta chain OS=Homo sapiens GN=TPM2 PE=1 SV=1 ;
P07477	PRSS1									0.000161	0.000360125		Trypsin-1 OS=Homo sapiens GN=PRSS1 PE=1 SV=1 ;Putative trypsin-6 OS=Homo sapiens GN=PRSS3P2 PE=5 SV=2 ;
P35030	PRSS3	9.72944e-05	0.000109341	0.000328522									Trypsin-3 OS=Homo sapiens GN=PRSS3 PE=1 SV=2 ;Putative trypsin-6 OS=Homo sapiens GN=PRSS3P2 PE=5 SV=2 ;
P23381	WARS	0.00122455	0.00131736	0.00148428	0.00113005	0.000880777	0.00102432	0.00137765	0.00112864	0.00109809	0.000755422	0.00103608	Tryptophan--tRNA ligase, cytoplasmic OS=Homo sapiens GN=WARS PE=1 SV=2 ;
Q71U36	TUBA1A	0.00150839			0.00254189	0.00094771	0.00161833		0.00154449	0.00260232	0.0032543	0.00264496	Tubulin alpha-1A chain OS=Homo sapiens GN=TUBA1A PE=1 SV=1 ;
P68363	TUBA1B	0.00167234	0.00240761	0.00110721	0.00272346	0.00094771	0.00164576	0.000893015	0.00170707	0.00269054	0.00335292	0.00268504	Tubulin alpha-1B chain OS=Homo sapiens GN=TUBA1B PE=1 SV=1 ;
Q9BQE3	TUBA1C	0.00141629			0.00255322	0.000923933			0.00163302	0.00270252	0.0032688	0.00277751	Tubulin alpha-1C chain OS=Homo sapiens GN=TUBA1C PE=1 SV=1 ;
P68366	TUBA4A									0.00195371	0.00243225	0.00205752	Tubulin alpha-4A chain OS=Homo sapiens GN=TUBA4A PE=1 SV=1 ;
Q9NY65	TUBA8	0.00105399			0.00129941								Tubulin alpha-8 chain OS=Homo sapiens GN=TUBA8 PE=1 SV=1 ;
P07437	TUBB	0.00236487	0.00416744	0.00193443	0.00235144	0.00121747	0.00373348	0.00158742	0.00161013	0.00197131	0.00235399	0.00227959	Tubulin beta chain OS=Homo sapiens GN=TUBB PE=1 SV=2 ;
Q9BVA1	TUBB2B									0.00151986		0.00170585	Tubulin beta-2B chain OS=Homo sapiens GN=TUBB2B PE=1 SV=1 ;
Q13509	TUBB3	0.00167606	0.00310237	0.0013538	0.0011373	0.000670458	0.00247413	0.00124306	0.000896167	0.000884	0.00128485	0.000883614	Tubulin beta-3 chain OS=Homo sapiens GN=TUBB3 PE=1 SV=2 ;
P04350	TUBB4A	0.00176532	0.00311934	0.00130462	0.00193648	0.000792772	0.00259115		0.00107342	0.00143368	0.0020034	0.00146545	Tubulin beta-4A chain OS=Homo sapiens GN=TUBB4A PE=1 SV=2 ;
P68371	TUBB4B	0.00239279	0.00430747	0.00197497	0.00225415	0.00129948	0.00372509	0.00155871	0.00135935	0.00205629	0.00239868	0.00207139	Tubulin beta-4B chain OS=Homo sapiens GN=TUBB4B PE=1 SV=1 ;
Q9BUF5	TUBB6	0.00116055	0.00181353	0.000694168	0.00121635		0.00171969	0.000376261	0.000780904	0.000981	0.00144595	0.00109416	Tubulin beta-6 chain OS=Homo sapiens GN=TUBB6 PE=1 SV=1 ;
Q3ZCM7	TUBB8					0.000311446	0.00142095	0.000403153					Tubulin beta-8 chain OS=Homo sapiens GN=TUBB8 PE=1 SV=2 ;
Q14166	TTLL12	0.000551133	0.000430121	0.00043422	0.000492711	0.000234244	0.000480227	0.000434297	0.000142319	0.000278	0.000103592	0.000196456	Tubulin--tyrosine ligase-like protein 12 OS=Homo sapiens GN=TTLL12 PE=1 SV=2 ;
Q99426	TBCB	0.000303048	9.08189e-05	0.000122792	0.000587292	0.000103042	0.000202797	0.000183402					Tubulin-folding cofactor B OS=Homo sapiens GN=TBCB PE=1 SV=2 ;
O75347	TBCA	0.00575118	0.00502699	0.00656557	0.00199027	0.00372477	0.00435263	0.00694039	0.00152756	0.00110513	0.00144133	0.00150616	Tubulin-specific chaperone A OS=Homo sapiens GN=TBCA PE=1 SV=3 ;
Q9BTW9	TBCD			1.67568e-05	5.15218e-05								Tubulin-specific chaperone D OS=Homo sapiens GN=TBCD PE=1 SV=2 ;
Q15813	TBCE	5.61243e-05	0.000168196	9.4754e-05	0.000194225	7.15622e-05	4.69474e-05	0.000106143					Tubulin-specific chaperone E OS=Homo sapiens GN=TBCE PE=1 SV=1 ;
Q6P589	TNFAIP8L2	0.000160747	0.000361301	0.000379943	0.000166886		0.000336159	0.000304008					Tumor necrosis factor alpha-induced protein 8-like protein 2 OS=Homo sapiens GN=TNFAIP8L2 PE=1 SV=1 ;
P55327	TPD52	0.000198064	0.000148392	0.000178341	0.000319865	0.000280605	0.000165678						Tumor protein D52 OS=Homo sapiens GN=TPD52 PE=1 SV=2 ;
O43399	TPD52L2	0.00100506	0.000914361	0.0010181	0.00144094	0.000976396	0.000780671	0.000488774	0.00044492	0.000676	0.000431801	0.000965112	Tumor protein D54 OS=Homo sapiens GN=TPD52L2 PE=1 SV=2 ;
Q12792	TWF1		9.49706e-05		0.000175469		7.06894e-05	9.58928e-05	0.000104747				Twinfilin-1 OS=Homo sapiens GN=TWF1 PE=1 SV=3 ;
Q6IBS0	TWF2	0.000847492	0.000507961	0.000772638	0.000879857	0.000648366	0.000886149	0.000833453	0.00115552	0.000969	0.000509748	0.00103575	Twinfilin-2 OS=Homo sapiens GN=TWF2 PE=1 SV=2 ;
P54577	YARS	0.000980314	0.000965295	0.00105923	0.000659115	0.000666649	0.000749736	0.000868726	0.000694344	0.000603	0.000210585	0.000547695	Tyrosine--tRNA ligase, cytoplasmic OS=Homo sapiens GN=YARS PE=1 SV=4 ;
Q06187	BTK		8.40661e-05	3.03098e-05	7.76606e-05		5.63155e-05	5.09294e-05					Tyrosine-protein kinase BTK OS=Homo sapiens GN=BTK PE=1 SV=3 ;
P41240	CSK	0.000328639	0.000270842	0.000310709	0.000386681	0.000167615	0.000219922	0.000174028	0.000122205				Tyrosine-protein kinase CSK OS=Homo sapiens GN=CSK PE=1 SV=1 ;
P43405	SYK	0.000163025	0.000506011	0.000110094	0.000128953		0.000331182	0.000123327					Tyrosine-protein kinase SYK OS=Homo sapiens GN=SYK PE=1 SV=1 ;
Q06124	PTPN11	0.000322033	0.000167034	0.000184016	0.000188597	0.000105286	0.000165771	0.000187395	9.2114e-05	0.000133		6.05492e-05	Tyrosine-protein phosphatase non-receptor type 11 OS=Homo sapiens GN=PTPN11 PE=1 SV=2 ;
Q05209	PTPN12	7.58397e-05	0.000127845	8.96275e-05	0.000262453		9.51587e-05	4.30288e-05	4.70018e-05	0.000102	5.70198e-05	6.95151e-05	Tyrosine-protein phosphatase non-receptor type 12 OS=Homo sapiens GN=PTPN12 PE=1 SV=3 ;
P29350	PTPN6	0.00039768	0.000595894	0.00063783	0.000533287	0.000316918	0.00041582	0.000658088	0.000308079	0.000368	0.000224246	0.00057715	Tyrosine-protein phosphatase non-receptor type 6 OS=Homo sapiens GN=PTPN6 PE=1 SV=1 ;
P35236	PTPN7	0.000164319	0.000276998	8.32256e-05	0.000540216	0.000174599	0.000137452	0.000217535	0.000458267	0.000221		0.000602464	Tyrosine-protein phosphatase non-receptor type 7 OS=Homo sapiens GN=PTPN7 PE=1 SV=3 ;
O15116	LSM1	0.000444774	0.000583153	0.000675817	0.00015392	0.000378078	0.000372049	0.000504699					U6 snRNA-associated Sm-like protein LSm1 OS=Homo sapiens GN=LSM1 PE=1 SV=1 ;
Q9Y333	LSM2	0.00155671	0.00128294	0.00105127		0.00119095	0.000781303	0.000942105					U6 snRNA-associated Sm-like protein LSm2 OS=Homo sapiens GN=LSM2 PE=1 SV=1 ;
Q9Y4Z0	LSM4		0.000239135	0.000790344		0.000180879	0.000622982	0.000804856					U6 snRNA-associated Sm-like protein LSm4 OS=Homo sapiens GN=LSM4 PE=1 SV=1 ;
O95777	LSM8	0.000462148	0.00080791	0.00104032	0.000959594	0.000654745	0.000902026	0.00116536	0.000381889	0.000622	0.00115822	0.00037654	U6 snRNA-associated Sm-like protein LSm8 OS=Homo sapiens GN=LSM8 PE=1 SV=3 ;
Q9UMX0	UBQLN1	5.02164e-05	9.40569e-05	0.000135648		4.26862e-05	6.30083e-05	0.000113964					Ubiquilin-1 OS=Homo sapiens GN=UBQLN1 PE=1 SV=2 ;
Q9UHD9	UBQLN2		5.32688e-05	0.000112034			7.9299e-05	7.17147e-05					Ubiquilin-2 OS=Homo sapiens GN=UBQLN2 PE=1 SV=2 ;
P51784	USP11		5.75281e-05	3.11124e-05									Ubiquitin carboxyl-terminal hydrolase 11 OS=Homo sapiens GN=USP11 PE=1 SV=3 ;
P54578	USP14	8.98102e-05	0.000112145	0.000181951	0.000352239	0.000152685	0.000125209	0.000181174	0.000519493	0.000443	0.000180063	0.000292695	Ubiquitin carboxyl-terminal hydrolase 14 OS=Homo sapiens GN=USP14 PE=1 SV=3 ;
Q9Y4E8	USP15	7.53758e-05	0.000101651	8.1444e-05	0.000125207	5.12583e-05	7.56614e-05	5.70209e-05					Ubiquitin carboxyl-terminal hydrolase 15 OS=Homo sapiens GN=USP15 PE=1 SV=3 ;
Q13107	USP4		9.20449e-05	5.18539e-05	2.12579e-05	2.61082e-05	3.85378e-05	3.4852e-05					Ubiquitin carboxyl-terminal hydrolase 4 OS=Homo sapiens GN=USP4 PE=1 SV=3 ;
Q96K76	USP47	3.22663e-05	4.02906e-05	2.90533e-05			2.69905e-05	2.44091e-05					Ubiquitin carboxyl-terminal hydrolase 47 OS=Homo sapiens GN=USP47 PE=1 SV=3 ;
P45974	USP5	0.000103418	0.000180791	4.65598e-05	0.000119297	2.93033e-05	0.000100926	7.82343e-05	6.40933e-05				Ubiquitin carboxyl-terminal hydrolase 5 OS=Homo sapiens GN=USP5 PE=1 SV=2 ;
Q93009	USP7	4.02597e-05	7.03805e-05	1.81253e-05	4.64413e-05	3.42226e-05	2.24512e-05	4.0608e-05					Ubiquitin carboxyl-terminal hydrolase 7 OS=Homo sapiens GN=USP7 PE=1 SV=2 ;
Q9Y5K5	UCHL5	0.000179802	0.000101033	6.07117e-05	0.000311114	7.642e-05	7.52014e-05	0.000102014					Ubiquitin carboxyl-terminal hydrolase isozyme L5 OS=Homo sapiens GN=UCHL5 PE=1 SV=3 ;
Q96FW1	OTUB1	0.000709423	0.00114479	0.00117928	0.0007554	0.00083498	0.00100426	0.00132103	0.000541127	0.000367	0.000574407	0.000466854	Ubiquitin thioesterase OTUB1 OS=Homo sapiens GN=OTUB1 PE=1 SV=2 ;
P62979	RPS27A		0.00276998	0.00339304	0.00229646					0.00178521	0.00213824	0.00243303	Ubiquitin-40S ribosomal protein S27a OS=Homo sapiens GN=RPS27A PE=1 SV=2 ;
Q14157	UBAP2L	0.000108841	5.09655e-05	2.75632e-05	0.000122414	8.09546e-05	0.000125186	4.11683e-05					Ubiquitin-associated protein 2-like OS=Homo sapiens GN=UBAP2L PE=1 SV=2 ;
P61086	UBE2K			0.000199741	0.000409427								Ubiquitin-conjugating enzyme E2 K OS=Homo sapiens GN=UBE2K PE=1 SV=3 ;
P68036	UBE2L3	0.00230474	0.00223037	0.00252919	0.00239275	0.00244891	0.00257052	0.00261526	0.0015474	0.00206674	0.00115521	0.00164308	Ubiquitin-conjugating enzyme E2 L3 OS=Homo sapiens GN=UBE2L3 PE=1 SV=1 ;
P61088	UBE2N	0.000875649	0.000437365	0.00059134	0.000808079	0.00115786	0.000895243	0.00036801	0.00036179				Ubiquitin-conjugating enzyme E2 N OS=Homo sapiens GN=UBE2N PE=1 SV=1 ;
Q9C0C9	UBE2O		1.71516e-05	1.54599e-05									Ubiquitin-conjugating enzyme E2 O OS=Homo sapiens GN=UBE2O PE=1 SV=3 ;
Q7Z7E8	UBE2Q1	7.00888e-05		0.00011833	0.000291062								Ubiquitin-conjugating enzyme E2 Q1 OS=Homo sapiens GN=UBE2Q1 PE=1 SV=1 ;
Q13404	UBE2V1			0.000271757	0.000626673	0.000171035			0.000249397	0.000271		0.000614759	Ubiquitin-conjugating enzyme E2 variant 1 OS=Homo sapiens GN=UBE2V1 PE=1 SV=2 ;Ubiquitin-conjugating enzyme E2 variant 2 OS=Homo sapiens GN=UBE2V2 PE=1 SV=4 ;
Q15819	UBE2V2		0.000229239		0.000352954		0.000255944	0.000385776	0.000252837				Ubiquitin-conjugating enzyme E2 variant 2 OS=Homo sapiens GN=UBE2V2 PE=1 SV=4 ;
Q9Y3C8	UFC1	0.000531332	0.000663467	0.000538225	0.000306457	0.00037638	0.000888908	0.000602919					Ubiquitin-fold modifier-conjugating enzyme 1 OS=Homo sapiens GN=UFC1 PE=1 SV=3 ;
Q8WVY7	UBLCP1		0.00013937	0.000565306	0.000160938		0.000194507	0.000281446					Ubiquitin-like domain-containing CTD phosphatase 1 OS=Homo sapiens GN=UBLCP1 PE=1 SV=2 ;
A0AVT1	UBA6	5.6231e-05	0.000115855	0.000142401	0.000107027	4.77988e-05	8.23141e-05	7.44415e-05					Ubiquitin-like modifier-activating enzyme 6 OS=Homo sapiens GN=UBA6 PE=1 SV=1 ;
O95352	ATG7	8.41465e-05	6.30436e-05	5.68254e-05	0.00018928		7.03877e-05	3.18279e-05		0.000113		7.71291e-05	Ubiquitin-like modifier-activating enzyme ATG7 OS=Homo sapiens GN=ATG7 PE=1 SV=1 ;
Q9NT62	ATG3	0.00023549	0.000105859	9.54178e-05	0.000228184	0.000160141	0.000275779						Ubiquitin-like-conjugating enzyme ATG3 OS=Homo sapiens GN=ATG3 PE=1 SV=1 ;
Q05086	UBE3A		5.0651e-05	3.42414e-05									Ubiquitin-protein ligase E3A OS=Homo sapiens GN=UBE3A PE=1 SV=4 ;
O14933	UBE2L6		0.000217253	0.000195825									Ubiquitin/ISG15-conjugating enzyme E2 L6 OS=Homo sapiens GN=UBE2L6 PE=1 SV=4 ;
Q04323	UBXN1	0.000149381	0.000149224	0.000235385	0.000103391		0.000124956	0.000113005					UBX domain-containing protein 1 OS=Homo sapiens GN=UBXN1 PE=1 SV=2 ;
O60701	UGDH	0.000359241	0.000314005	0.000323468	0.000435119	0.000254476	0.00027546	0.000362348	0.000296853	0.000282	0.000360125	0.000329282	UDP-glucose 6-dehydrogenase OS=Homo sapiens GN=UGDH PE=1 SV=1 ;
Q9NYU2	UGGT1					3.23372e-05		2.87781e-05					UDP-glucose:glycoprotein glucosyltransferase 1 OS=Homo sapiens GN=UGGT1 PE=1 SV=3 ;
Q16222	UAP1			3.82646e-05	3.92171e-05								UDP-N-acetylhexosamine pyrophosphorylase OS=Homo sapiens GN=UAP1 PE=1 SV=3 ;
Q3KQV9	UAP1L1	8.75073e-05	0.000152977	0.00011819	0.00046434	7.43852e-05	0.000195197	0.000176529					UDP-N-acetylhexosamine pyrophosphorylase-like protein 1 OS=Homo sapiens GN=UAP1L1 PE=1 SV=2 ;
P30085	CMPK1	0.00165996	0.00175243	0.00208913	0.000835564	0.00186001	0.00183035	0.0013699	0.000280572				UMP-CMP kinase OS=Homo sapiens GN=CMPK1 PE=1 SV=3 ;
Q9BQ61	C19orf43	0.000504162	0.000566586	0.000737681		0.000499987	0.000421726	0.000889915					Uncharacterized protein C19orf43 OS=Homo sapiens GN=C19orf43 PE=1 SV=1 ;
Q9BV19	C1orf50		0.000167034	0.000100373	0.000102871	0.000379028			0.000276342				Uncharacterized protein C1orf50 OS=Homo sapiens GN=C1orf50 PE=1 SV=2 ;
Q9BUH6	C9orf142		0.00032588	0.000146869	0.000301049	0.000184869		0.000164522	0.000539138				Uncharacterized protein C9orf142 OS=Homo sapiens GN=C9orf142 PE=1 SV=2 ;
Q9NZ63	C9orf78		0.000115016	0.000138229									Uncharacterized protein C9orf78 OS=Homo sapiens GN=C9orf78 PE=1 SV=1 ;
Q12965	MYO1E	2.66945e-05	0.000239998		0.000332567		8.93187e-05	4.03881e-05					Unconventional myosin-Ie OS=Homo sapiens GN=MYO1E PE=1 SV=2 ;
O00160	MYO1F		0.000111001		0.00022373								Unconventional myosin-If OS=Homo sapiens GN=MYO1F PE=1 SV=3 ;
Q9UM54	MYO6	0.000114287	9.41878e-05	0.000108052	0.000332224	3.88596e-05	9.56e-05	6.05197e-05					Unconventional myosin-VI OS=Homo sapiens GN=MYO6 PE=1 SV=4 ;
Q9HB07	C12orf10	0.000117995	0.000176807	0.000212491	0.000163335	0.000133735	0.000263205	0.000267786					UPF0160 protein MYG1, mitochondrial OS=Homo sapiens GN=C12orf10 PE=1 SV=2 ;
Q9H993	C6orf211	0.000167673	0.000251245	0.00024911	0.000464203	0.000114024	0.000140257	0.000126842					UPF0364 protein C6orf211 OS=Homo sapiens GN=C6orf211 PE=1 SV=1 ;
Q5T6V5	C9orf64			8.78628e-05	6.00332e-05								UPF0553 protein C9orf64 OS=Homo sapiens GN=C9orf64 PE=1 SV=1 ;
Q969H8	C19orf10	0.000341936	0.000320228	0.000230915	0.000354994	0.000290661		0.000452673	0.000741704	0.000805	0.000642709	0.000522368	UPF0556 protein C19orf10 OS=Homo sapiens GN=C19orf10 PE=1 SV=1 ;
Q9NWV4	C1orf123	0.000462148	0.000692494	0.000499353	0.000511783	0.000392847	0.000618532	0.000489453					UPF0587 protein C1orf123 OS=Homo sapiens GN=C1orf123 PE=1 SV=1 ;
A6NDU8	C5orf51			6.79392e-05	6.96304e-05		0.000126231	7.61054e-05					UPF0600 protein C5orf51 OS=Homo sapiens GN=C5orf51 PE=1 SV=1 ;
Q9NWY4	C4orf27		9.60686e-05	0.000115457									UPF0609 protein C4orf27 OS=Homo sapiens GN=C4orf27 PE=1 SV=2 ;
Q9GZN8	C20orf27		0.000191033	0.000344382									UPF0687 protein C20orf27 OS=Homo sapiens GN=C20orf27 PE=1 SV=3 ;
Q8N6N3	C1orf52	0.000162514	0.000121757	0.00027437									UPF0690 protein C1orf52 OS=Homo sapiens GN=C1orf52 PE=1 SV=1 ;
P11172	UMPS	0.000154049	9.23326e-05										Uridine 5'-monophosphate synthase OS=Homo sapiens GN=UMPS PE=1 SV=1 ;
Q03405	PLAUR	8.8291e-05	0.000330743			7.50513e-05	7.38545e-05						Urokinase plasminogen activator surface receptor OS=Homo sapiens GN=PLAUR PE=1 SV=1 ;
P06132	UROD	0.000201481	0.000271714	0.000136064	0.000195231	0.000102761	0.00013483	0.000152418	0.000249737				Uroporphyrinogen decarboxylase OS=Homo sapiens GN=UROD PE=1 SV=2 ;
Q16851	UGP2	0.000582234	0.000632514	0.00047183	0.000483575	0.000618656	0.000560088	0.000572589	0.000577344	0.000352	0.000569076	0.0004981	UTP--glucose-1-phosphate uridylyltransferase OS=Homo sapiens GN=UGP2 PE=1 SV=5 ;
P46939	UTRN									2.32e-05	3.23882e-05		Utrophin OS=Homo sapiens GN=UTRN PE=1 SV=2 ;
P54725	RAD23A	0.000162961	6.10463e-05	0.00011005	0.000140987								UV excision repair protein RAD23 homolog A OS=Homo sapiens GN=RAD23A PE=1 SV=1 ;
P54727	RAD23B	0.000578533	0.000352173	0.000317437	0.000325339	0.000368834	0.000302461	0.000410299	0.000448183	0.000195		0.000486096	UV excision repair protein RAD23 homolog B OS=Homo sapiens GN=RAD23B PE=1 SV=1 ;
P38606	ATP6V1A	0.000479376	0.000610562	0.000356103	0.000895828	0.000407491	0.000200497	0.000417038	0.000653606	0.000484	0.000396459	0.000673744	V-type proton ATPase catalytic subunit A OS=Homo sapiens GN=ATP6V1A PE=1 SV=2 ;
P21281	ATP6V1B2	0.000549875	0.000715532	0.00046906	0.00110169	0.00051662	0.000411548	0.000503547	0.000717444	0.000506	0.000565735	0.000813503	V-type proton ATPase subunit B, brain isoform OS=Homo sapiens GN=ATP6V1B2 PE=1 SV=3 ;
P21283	ATP6V1C1	7.7428e-05		7.84325e-05	0.000214359		6.47677e-05	8.78599e-05					V-type proton ATPase subunit C 1 OS=Homo sapiens GN=ATP6V1C1 PE=1 SV=4 ;
Q9Y5K8	ATP6V1D		0.000179432	0.000161734	0.000372959	0.000152685	0.000100167	0.000135881					V-type proton ATPase subunit D OS=Homo sapiens GN=ATP6V1D PE=1 SV=1 ;
P36543	ATP6V1E1	0.000392621	0.000343183	0.000265143	0.000135872		0.000273687	0.000247511					V-type proton ATPase subunit E 1 OS=Homo sapiens GN=ATP6V1E1 PE=1 SV=1 ;
Q16864	ATP6V1F	0.000497101	0.000651759	0.000755324	0.000172028	0.000316918	0.000519775	0.000658088					V-type proton ATPase subunit F OS=Homo sapiens GN=ATP6V1F PE=1 SV=2 ;
O75348	ATP6V1G1	0.000501313	0.000187795	0.000169272	0.0006072	0.000319604	0.000314508	0.000379237	0.00031069				V-type proton ATPase subunit G 1 OS=Homo sapiens GN=ATP6V1G1 PE=1 SV=3 ;
Q9UI12	ATP6V1H	9.18555e-05	0.000160578	0.000124063	0.000190727	0.000156163	0.00012806	0.000115813	0.000303614	0.000206	0.000184163	0.000224521	V-type proton ATPase subunit H OS=Homo sapiens GN=ATP6V1H PE=1 SV=1 ;
O75436	VPS26A	9.0451e-05	0.000169418	0.000335956	0.000281716	7.68874e-05	0.000226984	0.000342125		0.000243	0.000272021	0.000331632	Vacuolar protein sorting-associated protein 26A OS=Homo sapiens GN=VPS26A PE=1 SV=2 ;
Q9UBQ0	VPS29			0.000438992	0.00022496	0.000207216		0.000491758					Vacuolar protein sorting-associated protein 29 OS=Homo sapiens GN=VPS29 PE=1 SV=1 ;
Q96QK1	VPS35	0.000167209	0.000306229	0.000225838	0.000334331	4.73785e-05	0.000202033	0.000252984	0.000207257	0.000125	0.000195558	0.000136236	Vacuolar protein sorting-associated protein 35 OS=Homo sapiens GN=VPS35 PE=1 SV=2 ;
Q9UN37	VPS4A		0.000101418	0.000137122	7.02677e-05								Vacuolar protein sorting-associated protein 4A OS=Homo sapiens GN=VPS4A PE=1 SV=1 ;
O75351	VPS4B	0.000133232	7.48642e-05	0.000179947	0.000184426	0.000141566	0.000139309	7.55912e-05	8.25707e-05	0.000134		0.000162828	Vacuolar protein sorting-associated protein 4B OS=Homo sapiens GN=VPS4B PE=1 SV=2 ;
Q9NP79	VTA1			6.50623e-05	0.000333409								Vacuolar protein sorting-associated protein VTA1 homolog OS=Homo sapiens GN=VTA1 PE=1 SV=1 ;
Q9BRG1	VPS25	0.000252081	0.00031477	0.000226979			0.000140575	0.000127131					Vacuolar protein-sorting-associated protein 25 OS=Homo sapiens GN=VPS25 PE=1 SV=1 ;
Q86VN1	VPS36	0.000114938	5.74088e-05	7.76197e-05									Vacuolar protein-sorting-associated protein 36 OS=Homo sapiens GN=VPS36 PE=1 SV=1 ;
Q96H20	SNF8		0.000171781	0.000116129		9.74503e-05	9.58964e-05						Vacuolar-sorting protein SNF8 OS=Homo sapiens GN=SNF8 PE=1 SV=1 ;
P26640	VARS	0.000514798	0.000622368	0.000458267	0.000477772	0.000288419	0.000381689	0.000424842	0.000536579	0.000315	0.000351863	0.000400372	Valine--tRNA ligase OS=Homo sapiens GN=VARS PE=1 SV=4 ;
P19320	VCAM1										0.000150458	4.89145e-05	Vascular cell adhesion protein 1 OS=Homo sapiens GN=VCAM1 PE=1 SV=1 ;
P50552	VASP	0.0019848	0.00139957	0.00131409	0.00153535	0.00188566	0.00146494	0.0014426	0.00192955	0.00219863	0.00105337	0.00137933	Vasodilator-stimulated phosphoprotein OS=Homo sapiens GN=VASP PE=1 SV=3 ;
P46459	NSF	0.000198773	0.000268062	0.000107388	0.000261395	3.37933e-05	0.000149645	9.02218e-05	0.000172466	5.35e-05	0.000179337	0.000194343	Vesicle-fusing ATPase OS=Homo sapiens GN=NSF PE=1 SV=3 ;
Q00341	HDLBP	3.49891e-05	8.7381e-05	6.30099e-05	0.000145301		8.78042e-05	5.29377e-05	5.78255e-05		0.000105226	8.55233e-05	Vigilin OS=Homo sapiens GN=HDLBP PE=1 SV=2 ;
P08670	VIM					0.000188836	0.000318557	0.000336105	0.0018488	0.00128062	0.000620366	0.00205562	Vimentin OS=Homo sapiens GN=VIM PE=1 SV=4 ;
P18206	VCL	0.000143453	8.79358e-05	0.000132104	0.000866511	0.000155199	7.6362e-05	0.000157848	0.000581927	0.000403	0.00035298	0.000605652	Vinculin OS=Homo sapiens GN=VCL PE=1 SV=4 ;
P02774	GC					7.95639e-05			0.00174026	0.00302162	0.00258033	0.00217345	Vitamin D-binding protein OS=Homo sapiens GN=GC PE=1 SV=1 ;
P07225	PROS1										6.57921e-05	8.02097e-05	Vitamin K-dependent protein S OS=Homo sapiens GN=PROS1 PE=1 SV=1 ;
P04004	VTN									0.000333	0.000418702	0.000226869	Vitronectin OS=Homo sapiens GN=VTN PE=1 SV=1 ;
P54289	CACNA2D1									7.21e-05	0.00018145		Voltage-dependent calcium channel subunit alpha-2/delta-1 OS=Homo sapiens GN=CACNA2D1 PE=1 SV=3 ;
Q13303	KCNAB2	0.000402963	0.000332095	0.000435404	0.000278901	0.00037679	0.000438197	0.000365804					Voltage-gated potassium channel subunit beta-2 OS=Homo sapiens GN=KCNAB2 PE=1 SV=2 ;
Q9NQA3	WASH6P		4.95745e-05		9.15943e-05								WAS protein family homolog 6 OS=Homo sapiens GN=WASH6P PE=1 SV=3 ;
Q5SNT6	FAM21B		2.65281e-05	1.5941e-05	7.35203e-05								WASH complex subunit FAM21B OS=Homo sapiens GN=FAM21B PE=2 SV=2 ;WASH complex subunit FAM21C OS=Homo sapiens GN=FAM21C PE=1 SV=3 ;WASH complex subunit FAM21A OS=Homo sapiens GN=FAM21A PE=2 SV=3 ;
O75083	WDR1	0.00236718	0.00285225	0.00220836	0.00263492	0.00174253	0.00189846	0.00249226	0.00220815	0.00213366	0.00124766	0.00193862	WD repeat-containing protein 1 OS=Homo sapiens GN=WDR1 PE=1 SV=4 ;
Q9H7D7	WDR26	4.47466e-05	0.00021791	3.02181e-05	6.19405e-05		0.000168435	6.77004e-05					WD repeat-containing protein 26 OS=Homo sapiens GN=WDR26 PE=1 SV=3 ;
Q9Y6W5	WASF2									7.99e-05		0.000145172	Wiskott-Aldrich syndrome protein family member 2 OS=Homo sapiens GN=WASF2 PE=1 SV=3 ;
P42768	WAS		6.62146e-05	7.95782e-05	0.000203898		4.92854e-05	8.91434e-05					Wiskott-Aldrich syndrome protein OS=Homo sapiens GN=WAS PE=1 SV=4 ;
P13010	XRCC5	0.000747518	0.000802234	0.000545741	0.000419494	0.000429341	0.000675991	0.000489071	0.00065109	0.000679	0.00054683	0.000765426	X-ray repair cross-complementing protein 5 OS=Homo sapiens GN=XRCC5 PE=1 SV=3 ;
P12956	XRCC6	0.000971346	0.0011462	0.000918351	0.000789945	0.000763761	0.00130003	0.00126755	0.000752491	0.000751	0.000949394	0.000801307	X-ray repair cross-complementing protein 6 OS=Homo sapiens GN=XRCC6 PE=1 SV=2 ;
Q9NQW7	XPNPEP1	0.000142428	0.000124493	0.000176337	0.000394311	8.07133e-05	9.92828e-05	0.000125702	0.000323656	0.000224	0.000107084	0.0002611	Xaa-Pro aminopeptidase 1 OS=Homo sapiens GN=XPNPEP1 PE=1 SV=3 ;
P12955	PEPD	0.00023998	0.000134847	0.000121546	0.00031143	0.000152995	0.00010037	6.80781e-05	0.000260273	0.000121		0.000219967	Xaa-Pro dipeptidase OS=Homo sapiens GN=PEPD PE=1 SV=3 ;
P16989	YBX3			0.000536939	0.000467759			0.000601478	0.000788417				Y-box-binding protein 3 OS=Homo sapiens GN=YBX3 PE=1 SV=4 ;
Q7Z739	YTHDF3		3.788e-05		3.49937e-05								YTH domain-containing family protein 3 OS=Homo sapiens GN=YTHDF3 PE=1 SV=1 ;YTH domain-containing family protein 1 OS=Homo sapiens GN=YTHDF1 PE=1 SV=1 ;
Q15942	ZYX	0.000413671	0.000639225	0.000384118	0.000966304	0.000197797	0.000454167	0.000352054	0.00076912	0.000591	0.00054428	0.000821542	Zyxin OS=Homo sapiens GN=ZYX PE=1 SV=1 ;
