# Supplementary material for: Lysosomal permeabilization by Group A Streptococcus releases proteins into the macrophage cytosol
Source: Infect Immun. 2026 Apr 30;94(6):e00199-26. doi: 10.1128/iai.00199-26 (PMC13248697; doi:10.1128/iai.00199-26)
Supplement: Table S2 — List of proteins in each cytosolic fraction. [file iai.00199-26-s0003.xlsx]

## Sheet: legend
Quezada et al., Lysosomal permeabilization by Group A Streptococcus releases proteins into the macrophage cytosol
These excel sheets contain selected proteomics data of unique proteins from cytosolic fractions collected from uninfected (UI), WT-infected (WT) and ^SLO-infected (SLO) THP-1 macrophages.
Sheets:
unique UI		Proteins unique to uninfected cell cytosol
common infected		Proteins common to WT- and ^SLO-infected cell cytosol
unique WT		Proteins unique to WT-infected cell cytosol
unique SLO		Proteins unique to ^SLO-infected cell cytosol
nuclear matrix GO		Proteins matching nuclear matrix GO terms
Data:
Uniprot Accession
Uniprot Gene Name
NSAF		Normalized Spectral Abundance Factor for the sample/replicate
Associated KEGG/GO pathway		General pathway terms
Protein names

## Sheet: unique UI
Uniprot Accession	Uniprot Gene Name	NSAF UI1	NSAF UI2	NSAF UI3	NSAF UI4	Associated KEGG/GO pathway	Protein names
Q15029	EFTUD2		5.69954e-05	4.1099e-05		Ribosome	116 kDa U5 small nuclear ribonucleoprotein component OS=Homo sapiens GN=EFTUD2 PE=1 SV=1 ;
P62847	RPS24	0.000333581	0.000583153		0.000615679	Ribosome	40S ribosomal protein S24 OS=Homo sapiens GN=RPS24 PE=1 SV=1 ;
P62854	RPS26		0.000289041		0.000356023	Ribosome; Extracellular exosome	40S ribosomal protein S26 OS=Homo sapiens GN=RPS26 PE=1 SV=3 ;Putative 40S ribosomal protein S26-like 1 OS=Homo sapiens GN=RPS26P11 PE=5 SV=1 ;
P42677	RPS27		0.000527615		0.000487413	Ribosome	40S ribosomal protein S27 OS=Homo sapiens GN=RPS27 PE=1 SV=3 ;
O14841	OPLAH		6.02169e-05	2.32618e-05	3.97347e-05		5-oxoprolinase OS=Homo sapiens GN=OPLAH PE=1 SV=3 ;
Q5TFE4	NT5DC1		4.87029e-05	4.38992e-05			5'-nucleotidase domain-containing protein 1 OS=Homo sapiens GN=NT5DC1 PE=1 SV=1 ;
P05388	RPLP0	0.000513174	0.000594191		0.000742651	Ribosome; Extracellular exosome	60S acidic ribosomal protein P0 OS=Homo sapiens GN=RPLP0 PE=1 SV=1 ;
P27635	RPL10	0.000138213	0.000310652		0.000143491	Ribosome	60S ribosomal protein L10 OS=Homo sapiens GN=RPL10 PE=1 SV=4 ;
P26373	RPL13		0.000262557		9.70205e-05	Ribosome	60S ribosomal protein L13 OS=Homo sapiens GN=RPL13 PE=1 SV=4 ;
P50914	RPL14		0.000206138		0.000238039	Ribosome; Extracellular exosome	60S ribosomal protein L14 OS=Homo sapiens GN=RPL14 PE=1 SV=4 ;
P61313	RPL15		0.000217253	0.000146869	0.000702448	Ribosome	60S ribosomal protein L15 OS=Homo sapiens GN=RPL15 PE=1 SV=2 ;
Q07020	RPL18	0.000157327	0.000235743		0.00065334	Ribosome	60S ribosomal protein L18 OS=Homo sapiens GN=RPL18 PE=1 SV=2 ;
Q02543	RPL18A		0.000125908		0.000581572	Ribosome	60S ribosomal protein L18a OS=Homo sapiens GN=RPL18A PE=1 SV=2 ;
P84098	RPL19		0.00011306		0.000261114	Ribosome	60S ribosomal protein L19 OS=Homo sapiens GN=RPL19 PE=1 SV=1 ;
P62829	RPL23		0.000237427		0.000292448	Ribosome; Extracellular exosome	60S ribosomal protein L23 OS=Homo sapiens GN=RPL23 PE=1 SV=1 ;
P62750	RPL23A	0.000189599	0.00014205		0.000459293	Ribosome; Extracellular exosome	60S ribosomal protein L23a OS=Homo sapiens GN=RPL23A PE=1 SV=1 ;
P83731	RPL24		0.000141145		0.000586758	Ribosome; Extracellular exosome	60S ribosomal protein L24 OS=Homo sapiens GN=RPL24 PE=1 SV=1 ;
P61254	RPL26		0.000305653		0.000635317	Ribosome; Extracellular exosome	60S ribosomal protein L26 OS=Homo sapiens GN=RPL26 PE=1 SV=1 ;60S ribosomal protein L26-like 1 OS=Homo sapiens GN=RPL26L1 PE=1 SV=1 ;
P61353	RPL27		0.000488819		0.000451573	Ribosome; Extracellular exosome	60S ribosomal protein L27 OS=Homo sapiens GN=RPL27 PE=1 SV=2 ;
P62899	RPL31	0.00023662	0.000265918	0.000159793	0.000736968	Ribosome; Extracellular exosome	60S ribosomal protein L31 OS=Homo sapiens GN=RPL31 PE=1 SV=1 ;
Q9Y2D5	AKAP2		6.44931e-05	5.81319e-05			A-kinase anchor protein 2 OS=Homo sapiens GN=AKAP2 PE=1 SV=3 ;
P49753	ACOT2	9.18555e-05	9.17591e-05	8.27086e-05			Acyl-coenzyme A thioesterase 2, mitochondrial OS=Homo sapiens GN=ACOT2 PE=1 SV=6 ;Acyl-coenzyme A thioesterase 1 OS=Homo sapiens GN=ACOT1 PE=1 SV=1 ;
O95372	LYPLA2		9.59299e-05	8.64681e-05	0.000132931	Extracellular exosome	Acyl-protein thioesterase 2 OS=Homo sapiens GN=LYPLA2 PE=1 SV=1 ;
P46108	CRK	9.72944e-05	0.000145788	9.85566e-05	0.00023569	Extracellular exosome	Adapter molecule crk OS=Homo sapiens GN=CRK PE=1 SV=2 ;
P00813	ADA		6.10463e-05	5.50252e-05			Adenosine deaminase OS=Homo sapiens GN=ADA PE=1 SV=3 ;
P18085	ARF4	0.000410798		0.000776772	0.000796107	Extracellular exosome	ADP-ribosylation factor 4 OS=Homo sapiens GN=ARF4 PE=1 SV=3 ;
P84085	ARF5	0.000575118		0.000721288		Extracellular exosome	ADP-ribosylation factor 5 OS=Homo sapiens GN=ARF5 PE=1 SV=2 ;
P62330	ARF6		0.000126627	0.000114138		Extracellular exosome	ADP-ribosylation factor 6 OS=Homo sapiens GN=ARF6 PE=1 SV=2 ;
P40222	TXLNA	0.000189599	0.000101464		9.37332e-05		Alpha-taxilin OS=Homo sapiens GN=TXLNA PE=1 SV=3 ;
Q06203	PPAT			5.7952e-05	3.95964e-05		Amidophosphoribosyltransferase OS=Homo sapiens GN=PPAT PE=1 SV=1 ;
Q6FI81	CIAPIN1		7.1025e-05	0.000128039	0.000164033		Anamorsin OS=Homo sapiens GN=CIAPIN1 PE=1 SV=2 ;
Q13685	AAMP	6.81509e-05	7.65892e-05		0.00021226		Angio-associated migratory cell protein OS=Homo sapiens GN=AAMP PE=1 SV=2 ;
Q10567	AP1B1		4.67014e-05		0.000118643		AP-1 complex subunit beta-1 OS=Homo sapiens GN=AP1B1 PE=1 SV=2 ;
O95782	AP2A1	3.02738e-05			0.000115243		AP-2 complex subunit alpha-1 OS=Homo sapiens GN=AP2A1 PE=1 SV=3 ;
O00203	AP3B1		3.03837e-05		7.48495e-05		AP-3 complex subunit beta-1 OS=Homo sapiens GN=AP3B1 PE=1 SV=3 ;
O14617	AP3D1		2.88289e-05		2.66323e-05		AP-3 complex subunit delta-1 OS=Homo sapiens GN=AP3D1 PE=1 SV=1 ;
O14727	APAF1		3.55125e-05	2.40074e-05		Extracellular exosome	Apoptotic protease-activating factor 1 OS=Homo sapiens GN=APAF1 PE=1 SV=2 ;
Q96P48	ARAP1		4.58479e-05	2.06629e-05			Arf-GAP with Rho-GAP domain, ANK repeat and PH domain-containing protein 1 OS=Homo sapiens GN=ARAP1 PE=1 SV=3 ;
Q92499	DDX1		8.98371e-05		6.91599e-05	Ribosome	ATP-dependent RNA helicase DDX1 OS=Homo sapiens GN=DDX1 PE=1 SV=2 ;
Q9NUU7	DDX19A		0.000162258	6.26803e-05	8.56541e-05		ATP-dependent RNA helicase DDX19A OS=Homo sapiens GN=DDX19A PE=1 SV=1 ;
O00571	DDX3X	4.4679e-05		3.01724e-05	0.000247388	Ribosome; Extracellular exosome	ATP-dependent RNA helicase DDX3X OS=Homo sapiens GN=DDX3X PE=1 SV=3 ;
Q13884	SNTB1			3.71266e-05	9.5127e-05		Beta-1-syntrophin OS=Homo sapiens GN=SNTB1 PE=1 SV=3 ;
O43252	PAPSS1		0.000124294	4.80148e-05	6.56132e-05		Bifunctional 3'-phosphoadenosine 5'-phosphosulfate synthase 1 OS=Homo sapiens GN=PAPSS1 PE=1 SV=2 ;
Q9NXR7	BRE		5.78585e-05		5.345e-05		BRCA1-A complex subunit BRE OS=Homo sapiens GN=BRE PE=1 SV=2 ;
Q9NWV8	BABAM1			0.000151779	0.000124446		BRISC and BRCA1-A complex member 1 OS=Homo sapiens GN=BABAM1 PE=1 SV=1 ;
Q96CX2	KCTD12	0.000182015	0.000102276	9.21883e-05	0.000314944		BTB/POZ domain-containing protein KCTD12 OS=Homo sapiens GN=KCTD12 PE=1 SV=1 ;
Q13363	CTBP1	0.000100832		0.000249677			C-terminal-binding protein 1 OS=Homo sapiens GN=CTBP1 PE=1 SV=2 ;
Q13557	CAMK2D		8.88169e-05		0.000102562		Calcium/calmodulin-dependent protein kinase type II subunit delta OS=Homo sapiens GN=CAMK2D PE=1 SV=3 ;
P56211	ARPP19	0.000396127	0.000296783		0.000639729		cAMP-regulated phosphoprotein 19 OS=Homo sapiens GN=ARPP19 PE=1 SV=2 ;
P55210	CASP7		7.31347e-05	6.59212e-05	0.000202686		Caspase-7 OS=Homo sapiens GN=CASP7 PE=1 SV=1 ;
P08311	CTSG	0.000173985	8.69012e-05			Extracellular exosome	Cathepsin G OS=Homo sapiens GN=CTSG PE=1 SV=2 ;
Q9Y259	CHKB			0.000101135	5.18261e-05		Choline/ethanolamine kinase OS=Homo sapiens GN=CHKB PE=1 SV=3 ;
Q9Y281	CFL2			0.00246669	0.00332967	Extracellular exosome	Cofilin-2 OS=Homo sapiens GN=CFL2 PE=1 SV=1 ;
Q96CT7	CCDC124	0.000132634	0.0003478	0.000134355	0.0001377		Coiled-coil domain-containing protein 124 OS=Homo sapiens GN=CCDC124 PE=1 SV=1 ;
O60826	CCDC22	9.4346e-05			8.16241e-05		Coiled-coil domain-containing protein 22 OS=Homo sapiens GN=CCDC22 PE=1 SV=1 ;
Q86WR0	CCDC25		0.000213075	0.000192059			Coiled-coil domain-containing protein 25 OS=Homo sapiens GN=CCDC25 PE=1 SV=2 ;
A6NC98	CCDC88B		2.25201e-05		3.46737e-05		Coiled-coil domain-containing protein 88B OS=Homo sapiens GN=CCDC88B PE=1 SV=1 ;
Q86YQ8	CPNE8	5.24423e-05			7.25934e-05	Extracellular exosome	Copine-8 OS=Homo sapiens GN=CPNE8 PE=1 SV=2 ;
Q13617	CUL2		2.97447e-05		9.6174e-05		Cullin-2 OS=Homo sapiens GN=CUL2 PE=1 SV=2 ;
Q13618	CUL3		5.77078e-05	2.6008e-05	9.32938e-05	Extracellular exosome	Cullin-3 OS=Homo sapiens GN=CUL3 PE=1 SV=2 ;
P42773	CDKN2C	0.000176056		0.000237787			Cyclin-dependent kinase 4 inhibitor C OS=Homo sapiens GN=CDKN2C PE=1 SV=1 ;
P35520	CBS			9.06267e-05	0.000130036		Cystathionine beta-synthase OS=Homo sapiens GN=CBS PE=1 SV=2 ;
P01040	CSTA		0.000339181	0.000407635	0.000208891		Cystatin-A OS=Homo sapiens GN=CSTA PE=1 SV=1 ;
P53602	MVD		5.53995e-05	4.99353e-05	0.000204713		Diphosphomevalonate decarboxylase OS=Homo sapiens GN=MVD PE=1 SV=1 ;
Q9NRF9	POLE3	0.000201207	0.000301494	0.000271757			DNA polymerase epsilon subunit 3 OS=Homo sapiens GN=POLE3 PE=1 SV=1 ;
P78527	PRKDC	2.86604e-05	5.36817e-05		1.98366e-05	Ribosome	DNA-dependent protein kinase catalytic subunit OS=Homo sapiens GN=PRKDC PE=1 SV=3 ;
P52434	POLR2H		0.000221598	0.000133161			DNA-directed RNA polymerases I, II, and III subunit RPABC3 OS=Homo sapiens GN=POLR2H PE=1 SV=4 ;
P31689	DNAJA1		0.000251182	5.03127e-05	7.73476e-05	Ribosome; Extracellular exosome	DnaJ homolog subfamily A member 1 OS=Homo sapiens GN=DNAJA1 PE=1 SV=2 ;
O60884	DNAJA2		0.000188251	4.84809e-05		Extracellular exosome	DnaJ homolog subfamily A member 2 OS=Homo sapiens GN=DNAJA2 PE=1 SV=1 ;
P25685	DNAJB1		6.51759e-05		9.03147e-05	Extracellular exosome	DnaJ homolog subfamily B member 1 OS=Homo sapiens GN=DNAJB1 PE=1 SV=4 ;
Q99615	DNAJC7	5.98734e-05	0.000134574		6.21599e-05	Extracellular exosome	DnaJ homolog subfamily C member 7 OS=Homo sapiens GN=DNAJC7 PE=1 SV=2 ;
Q02750	MAP2K1		0.000197352	0.000127062	0.000260449		Dual specificity mitogen-activated protein kinase kinase 1 OS=Homo sapiens GN=MAP2K1 PE=1 SV=2 ;
Q9BVJ7	DUSP23		0.000147732	0.000332902	0.000341189		Dual specificity protein phosphatase 23 OS=Homo sapiens GN=DUSP23 PE=1 SV=1 ;
P63172	DYNLT1	0.000392621	0.000196105	0.000176762	0.000452906		Dynein light chain Tctex-type 1 OS=Homo sapiens GN=DYNLT1 PE=1 SV=1 ;
P19474	TRIM21	9.34026e-05	6.99784e-05	0.000105127	0.000150841	Ribosome	E3 ubiquitin-protein ligase TRIM21 OS=Homo sapiens GN=TRIM21 PE=1 SV=1 ;
Q14657	LAGE3		0.000154964	0.000488877			EKC/KEOPS complex subunit LAGE3 OS=Homo sapiens GN=LAGE3 PE=1 SV=2 ;
Q9Y371	SH3GLB1			0.000109447	0.000252386		Endophilin-B1 OS=Homo sapiens GN=SH3GLB1 PE=1 SV=1 ;
Q9NTX5	ECHDC1		0.000144364		0.000300068		Ethylmalonyl-CoA decarboxylase OS=Homo sapiens GN=ECHDC1 PE=1 SV=2 ;
Q99613	EIF3C		0.000145629		0.000156954	Ribosome	Eukaryotic translation initiation factor 3 subunit C OS=Homo sapiens GN=EIF3C PE=1 SV=1 ;
P60228	EIF3E	6.64663e-05	9.95947e-05		0.000230015	Ribosome; Extracellular exosome	Eukaryotic translation initiation factor 3 subunit E OS=Homo sapiens GN=EIF3E PE=1 SV=1 ;
O43432	EIF4G3		2.79619e-05	1.2602e-05	3.8747e-05		Eukaryotic translation initiation factor 4 gamma 3 OS=Homo sapiens GN=EIF4G3 PE=1 SV=2 ;
Q9C0E2	XPO4	2.56972e-05		2.60306e-05			Exportin-4 OS=Homo sapiens GN=XPO4 PE=1 SV=2 ;
Q9BZK7	TBL1XR1		4.31125e-05		3.98275e-05		F-box-like/WD repeat-containing protein TBL1XR1 OS=Homo sapiens GN=TBL1XR1 PE=1 SV=1 ;
Q9Y5B9	SUPT16H	7.06244e-05	6.34952e-05		1.95524e-05		FACT complex subunit SPT16 OS=Homo sapiens GN=SUPT16H PE=1 SV=1 ;
Q5T1M5	FKBP15	3.63956e-05	4.54467e-05		1.67935e-05		FK506-binding protein 15 OS=Homo sapiens GN=FKBP15 PE=1 SV=2 ;
Q5JSP0	FGD3		3.05653e-05		2.82363e-05		FYVE, RhoGEF and PH domain-containing protein 3 OS=Homo sapiens GN=FGD3 PE=1 SV=1 ;
Q9BVM4	GGACT		0.000144835		0.000334499	Extracellular exosome	Gamma-glutamylaminecyclotransferase OS=Homo sapiens GN=GGACT PE=1 SV=2 ;
Q9P107	GMIP		3.42678e-05		0.000105522		GEM-interacting protein OS=Homo sapiens GN=GMIP PE=1 SV=2 ;
P13984	GTF2F2	0.000118785	0.000311483				General transcription factor IIF subunit 2 OS=Homo sapiens GN=GTF2F2 PE=1 SV=2 ;
Q92696	RABGGTA	5.21649e-05	9.77064e-05	7.04555e-05	0.000216628		Geranylgeranyl transferase type-2 subunit alpha OS=Homo sapiens GN=RABGGTA PE=1 SV=2 ;
Q3V6T2	CCDC88A	1.58084e-05	1.18438e-05		2.18828e-05		Girdin OS=Homo sapiens GN=CCDC88A PE=1 SV=2 ;
P04150	NR3C1		5.70394e-05	3.85601e-05	2.63466e-05		Glucocorticoid receptor OS=Homo sapiens GN=NR3C1 PE=1 SV=1 ;
P48507	GCLM		0.00016175	0.000145797	0.000112069		Glutamate--cysteine ligase regulatory subunit OS=Homo sapiens GN=GCLM PE=1 SV=1 ;
Q06210	GFPT1		0.000110958		0.000102503	Extracellular exosome	Glutamine--fructose-6-phosphate aminotransferase [isomerizing] 1 OS=Homo sapiens GN=GFPT1 PE=1 SV=3 ;
P11217	PYGM		0.000171067	4.74445e-05	0.00013372	Extracellular exosome	Glycogen phosphorylase, muscle form OS=Homo sapiens GN=PYGM PE=1 SV=6 ;
P46976	GYG1	0.000169014		8.56034e-05			Glycogenin-1 OS=Homo sapiens GN=GYG1 PE=1 SV=4 ;
Q9P2T1	GMPR2			0.000172191	0.000294128		GMP reductase 2 OS=Homo sapiens GN=GMPR2 PE=1 SV=1 ;
Q4V328	GRIPAP1		2.63494e-05		6.08541e-05		GRIP1-associated protein 1 OS=Homo sapiens GN=GRIPAP1 PE=1 SV=1 ;
Q9UKW4	VAV3		6.54068e-05		0.0001571		Guanine nucleotide exchange factor VAV3 OS=Homo sapiens GN=VAV3 PE=1 SV=1 ;
Q9H0R4	HDHD2			0.00011568	0.0001976	Extracellular exosome	Haloacid dehalogenase-like hydrolase domain-containing protein 2 OS=Homo sapiens GN=HDHD2 PE=1 SV=1 ;
Q53T59	HS1BP3	0.000188632	0.00011306		7.83342e-05		HCLS1-binding protein 3 OS=Homo sapiens GN=HS1BP3 PE=1 SV=1 ;
P82970	HMGN5		0.000117871	0.000106245			High mobility group nucleosome-binding domain-containing protein 5 OS=Homo sapiens GN=HMGN5 PE=1 SV=1 ;
Q9BW71	HIRIP3		7.97116e-05	8.98118e-05			HIRA-interacting protein 3 OS=Homo sapiens GN=HIRIP3 PE=1 SV=3 ;
Q86TU7	SETD3	0.000124484	3.73061e-05	5.04397e-05	5.16953e-05		Histone-lysine N-methyltransferase setd3 OS=Homo sapiens GN=SETD3 PE=1 SV=1 ;
Q8WZA9	IRGQ			4.80918e-05	0.000131437		Immunity-related GTPase family Q protein OS=Homo sapiens GN=IRGQ PE=1 SV=1 ;
P20839	IMPDH1	8.63156e-05	0.00017245	0.000330312			Inosine-5'-monophosphate dehydrogenase 1 OS=Homo sapiens GN=IMPDH1 PE=1 SV=2 ;
Q7Z5L9	IRF2BP2		5.66264e-05	5.10412e-05			Interferon regulatory factor 2-binding protein 2 OS=Homo sapiens GN=IRF2BP2 PE=1 SV=2 ;
Q13568	IRF5	8.90888e-05	8.89952e-05				Interferon regulatory factor 5 OS=Homo sapiens GN=IRF5 PE=1 SV=2 ;
P18510	IL1RN		0.000187795	0.000225696	0.000231314	Extracellular exosome	Interleukin-1 receptor antagonist protein OS=Homo sapiens GN=IL1RN PE=1 SV=1 ;
Q14116	IL18			0.000103493	0.000265173		Interleukin-18 OS=Homo sapiens GN=IL18 PE=1 SV=1 ;
Q2TAA2	IAH1		8.93541e-05	8.05409e-05			Isoamyl acetate-hydrolyzing esterase 1 homolog OS=Homo sapiens GN=IAH1 PE=1 SV=1 ;
Q9UK59	DBR1		4.07349e-05		5.64467e-05		Lariat debranching enzyme OS=Homo sapiens GN=DBR1 PE=1 SV=2 ;
P46736	BRCC3			9.48139e-05	6.47827e-05		Lys-63-specific deubiquitinase BRCC36 OS=Homo sapiens GN=BRCC3 PE=1 SV=2 ;
O43708	GSTZ1		0.000153888	0.000138709			Maleylacetoacetate isomerase OS=Homo sapiens GN=GSTZ1 PE=1 SV=3 ;
Q9Y5P6	GMPPB			5.54837e-05	0.000255892		Mannose-1-phosphate guanyltransferase beta OS=Homo sapiens GN=GMPPB PE=1 SV=2 ;
Q16644	MAPKAPK3	7.7428e-05	0.00011602		8.03848e-05		MAP kinase-activated protein kinase 3 OS=Homo sapiens GN=MAPKAPK3 PE=1 SV=1 ;
Q9UNF1	MAGED2		5.4851e-05		5.06716e-05		Melanoma-associated antigen D2 OS=Homo sapiens GN=MAGED2 PE=1 SV=2 ;
P56192	MARS	3.28639e-05	6.1555e-05				Methionine--tRNA ligase, cytoplasmic OS=Homo sapiens GN=MARS PE=1 SV=2 ;
P54105	CLNS1A		0.000140252	0.000168558	0.000129565	Ribosome	Methylosome subunit pICln OS=Homo sapiens GN=CLNS1A PE=1 SV=1 ;
Q15785	TOMM34		7.17146e-05		0.000629377		Mitochondrial import receptor subunit TOM34 OS=Homo sapiens GN=TOMM34 PE=1 SV=2 ;
Q16539	MAPK14		9.23326e-05		0.000341189		Mitogen-activated protein kinase 14 OS=Homo sapiens GN=MAPK14 PE=1 SV=3 ;
O95819	MAP4K4		5.36557e-05		1.65225e-05		Mitogen-activated protein kinase kinase kinase kinase 4 OS=Homo sapiens GN=MAP4K4 PE=1 SV=2 ;
Q8WXI7	MUC16			9.01685e-07	9.2413e-07	Extracellular exosome	Mucin-16 OS=Homo sapiens GN=MUC16 PE=1 SV=2 ;
Q9Y217	MTMR6		5.35261e-05		4.94477e-05		Myotubularin-related protein 6 OS=Homo sapiens GN=MTMR6 PE=1 SV=3 ;
Q9UJ70	NAGK	0.000128972	0.000128836		0.000357058	Extracellular exosome	N-acetyl-D-glucosamine kinase OS=Homo sapiens GN=NAGK PE=1 SV=4 ;
O95671	ASMTL		0.000107052	9.64934e-05	8.24128e-05		N-acetylserotonin O-methyltransferase-like protein OS=Homo sapiens GN=ASMTL PE=1 SV=3 ;
P55160	NCKAP1L	2.62444e-05	6.88193e-05			Extracellular exosome	Nck-associated protein 1-like OS=Homo sapiens GN=NCKAP1L PE=1 SV=3 ;
Q92686	NRGN		0.00042615	0.000256079			Neurogranin OS=Homo sapiens GN=NRGN PE=1 SV=1 ;
P19878	NCF2	0.000112462	8.42578e-05	3.79736e-05	0.000116757		Neutrophil cytosol factor 2 OS=Homo sapiens GN=NCF2 PE=1 SV=2 ;
Q86X76	NIT1			9.16245e-05	0.00018781		Nitrilase homolog 1 OS=Homo sapiens GN=NIT1 PE=1 SV=2 ;
Q8N6M0	OTUD6B		7.56308e-05	6.81711e-05	6.9868e-05		OTU domain-containing protein 6B OS=Homo sapiens GN=OTUD6B PE=1 SV=1 ;
P22059	OSBP	9.16279e-05	8.23785e-05		3.80508e-05		Oxysterol-binding protein 1 OS=Homo sapiens GN=OSBP PE=1 SV=1 ;
O75475	PSIP1	0.000139516	0.000209055	0.000226122			PC4 and SFRS1-interacting protein OS=Homo sapiens GN=PSIP1 PE=1 SV=1 ;
O00151	PDLIM1	8.99012e-05	6.7355e-05	0.000151779	6.22229e-05		PDZ and LIM domain protein 1 OS=Homo sapiens GN=PDLIM1 PE=1 SV=4 ;
Q08752	PPID	0.000159878	0.000149728	8.09762e-05	0.00027664		Peptidyl-prolyl cis-trans isomerase D OS=Homo sapiens GN=PPID PE=1 SV=3 ;
Q15154	PCM1		1.09485e-05		7.08001e-05		Pericentriolar material 1 protein OS=Homo sapiens GN=PCM1 PE=1 SV=4 ;
P27986	PIK3R1			2.75886e-05	0.000127239		Phosphatidylinositol 3-kinase regulatory subunit alpha OS=Homo sapiens GN=PIK3R1 PE=1 SV=2 ;
P48426	PIP4K2A	7.28509e-05		4.91974e-05	0.000100844		Phosphatidylinositol 5-phosphate 4-kinase type-2 alpha OS=Homo sapiens GN=PIP4K2A PE=1 SV=2 ;Phosphatidylinositol 5-phosphate 4-kinase type-2 beta OS=Homo sapiens GN=PIP4K2B PE=1 SV=1 ;
Q13492	PICALM	6.80464e-05	3.39874e-05		0.000109892		Phosphatidylinositol-binding clathrin assembly protein OS=Homo sapiens GN=PICALM PE=1 SV=2 ;
Q9H814	PHAX	0.000112605	0.000196851	0.000126739		Ribosome	Phosphorylated adapter RNA export protein OS=Homo sapiens GN=PHAX PE=1 SV=1 ;
O00625	PIR			0.000137753	0.000105886		Pirin OS=Homo sapiens GN=PIR PE=1 SV=1 ;
Q9GZP4	PITHD1			0.000141996	0.000582123		PITH domain-containing protein 1 OS=Homo sapiens GN=PITHD1 PE=1 SV=1 ;
Q8TD55	PLEKHO2		6.78362e-05		0.000167113		Pleckstrin homology domain-containing family O member 2 OS=Homo sapiens GN=PLEKHO2 PE=2 SV=1 ;
Q9NX46	ADPRHL2			8.25377e-05	0.000140987		Poly(ADP-ribose) glycohydrolase ARH3 OS=Homo sapiens GN=ADPRHL2 PE=1 SV=1 ;
Q9BPZ3	PAIP2	0.000582234	0.000436217				Polyadenylate-binding protein-interacting protein 2 OS=Homo sapiens GN=PAIP2 PE=1 SV=1 ;
P08397	HMBS			0.00016599	0.000283536		Porphobilinogen deaminase OS=Homo sapiens GN=HMBS PE=1 SV=2 ;
Q9NPF4	OSGEP	0.000132436	6.61487e-05		6.11085e-05		Probable tRNA N6-adenosine threonylcarbamoyltransferase OS=Homo sapiens GN=OSGEP PE=1 SV=1 ;
Q4J6C6	PREPL	4.06843e-05	6.09623e-05	2.74747e-05			Prolyl endopeptidase-like OS=Homo sapiens GN=PREPL PE=1 SV=1 ;
P49354	FNTA	7.80409e-05	0.000175407	0.000210809	0.000216056		Protein farnesyltransferase/geranylgeranyltransferase type-1 subunit alpha OS=Homo sapiens GN=FNTA PE=1 SV=1 ;
P17252	PRKCA	4.40141e-05	4.94639e-05			Extracellular exosome	Protein kinase C alpha type OS=Homo sapiens GN=PRKCA PE=1 SV=4 ;
Q9Y316	MEMO1		0.000261143		0.000310172		Protein MEMO1 OS=Homo sapiens GN=MEMO1 PE=1 SV=1 ;
O14974	PPP1R12A	7.179e-05	3.22716e-05				Protein phosphatase 1 regulatory subunit 12A OS=Homo sapiens GN=PPP1R12A PE=1 SV=1 ;
Q96C90	PPP1R14B		0.000226121	0.000271757	0.000417782		Protein phosphatase 1 regulatory subunit 14B OS=Homo sapiens GN=PPP1R14B PE=1 SV=3 ;
P49593	PPM1F	9.7723e-05			0.000293092		Protein phosphatase 1F OS=Homo sapiens GN=PPM1F PE=1 SV=3 ;
Q96M27	PRRC1	9.96994e-05	7.4696e-05				Protein PRRC1 OS=Homo sapiens GN=PRRC1 PE=1 SV=1 ;
Q15436	SEC23A		2.89671e-05	2.611e-05	6.68998e-05		Protein transport protein Sec23A OS=Homo sapiens GN=SEC23A PE=1 SV=2 ;
O94855	SEC24D		3.2209e-05		7.93462e-05		Protein transport protein Sec24D OS=Homo sapiens GN=SEC24D PE=1 SV=2 ;
Q14289	PTK2B		2.19622e-05		2.02887e-05		Protein-tyrosine kinase 2-beta OS=Homo sapiens GN=PTK2B PE=1 SV=2 ;
O43865	AHCYL1			5.65306e-05	7.72503e-05	Extracellular exosome	Putative adenosylhomocysteinase 2 OS=Homo sapiens GN=AHCYL1 PE=1 SV=2 ;Putative adenosylhomocysteinase 3 OS=Homo sapiens GN=AHCYL2 PE=1 SV=1 ;
Q8N806	UBR7	0.000139188	7.82111e-05	7.04969e-05			Putative E3 ubiquitin-protein ligase UBR7 OS=Homo sapiens GN=UBR7 PE=1 SV=2 ;
Q5T013	HYI		7.99993e-05		7.39037e-05		Putative hydroxypyruvate isomerase OS=Homo sapiens GN=HYI PE=1 SV=2 ;
Q96GD0	PDXP			0.00010122	6.91599e-05		Pyridoxal phosphate phosphatase OS=Homo sapiens GN=PDXP PE=1 SV=2 ;
Q08257	CRYZ		6.7355e-05	9.10675e-05		Extracellular exosome	Quinone oxidoreductase OS=Homo sapiens GN=CRYZ PE=1 SV=1 ;
O95825	CRYZL1	0.000211873	0.000190485		5.86571e-05		Quinone oxidoreductase-like protein 1 OS=Homo sapiens GN=CRYZL1 PE=1 SV=2 ;
Q3YEC7	RABL6		0.000106391		8.42441e-05		Rab-like protein 6 OS=Homo sapiens GN=RABL6 PE=1 SV=2 ;
Q9HB90	RRAGC		5.55384e-05	0.000125151	0.00015392		Ras-related GTP-binding protein C OS=Homo sapiens GN=RRAGC PE=1 SV=1 ;Ras-related GTP-binding protein D OS=Homo sapiens GN=RRAGD PE=1 SV=1 ;
P23469	PTPRE	6.33803e-05	0.000174113	2.85345e-05	0.000102357		Receptor-type tyrosine-protein phosphatase epsilon OS=Homo sapiens GN=PTPRE PE=1 SV=1 ;
P15927	RPA2		8.20734e-05	7.39783e-05			Replication protein A 32 kDa subunit OS=Homo sapiens GN=RPA2 PE=1 SV=1 ;
Q8N392	ARHGAP18		5.01353e-05	4.51903e-05	0.000185261		Rho GTPase-activating protein 18 OS=Homo sapiens GN=ARHGAP18 PE=1 SV=3 ;
P98171	ARHGAP4	4.68988e-05	0.000105411		0.000216399		Rho GTPase-activating protein 4 OS=Homo sapiens GN=ARHGAP4 PE=1 SV=2 ;
Q92974	ARHGEF2		5.61861e-05		4.1524e-05		Rho guanine nucleotide exchange factor 2 OS=Homo sapiens GN=ARHGEF2 PE=1 SV=4 ;
Q13464	ROCK1		6.54647e-05		5.2917e-05		Rho-associated protein kinase 1 OS=Homo sapiens GN=ROCK1 PE=1 SV=1 ;
P84095	RHOG		0.00029005	0.000209153	0.000321539	Extracellular exosome	Rho-related GTP-binding protein RhoG OS=Homo sapiens GN=RHOG PE=1 SV=1 ;
P52758	HRSP12	0.000215894	0.00016175				Ribonuclease UK114 OS=Homo sapiens GN=HRSP12 PE=1 SV=1 ;
Q15418	RPS6KA1		0.000105523		6.96304e-05		Ribosomal protein S6 kinase alpha-1 OS=Homo sapiens GN=RPS6KA1 PE=1 SV=2 ;
P51812	RPS6KA3	3.99696e-05	7.48642e-05		2.7664e-05	Ribosome	Ribosomal protein S6 kinase alpha-3 OS=Homo sapiens GN=RPS6KA3 PE=1 SV=1 ;
Q92541	RTF1		7.80275e-05	8.43978e-05			RNA polymerase-associated protein RTF1 homolog OS=Homo sapiens GN=RTF1 PE=1 SV=4 ;
Q8WVM8	SCFD1			4.66685e-05	7.9717e-05		Sec1 family domain-containing protein 1 OS=Homo sapiens GN=SCFD1 PE=1 SV=4 ;
Q15208	STK38		4.76555e-05	4.29551e-05			Serine/threonine-protein kinase 38 OS=Homo sapiens GN=STK38 PE=1 SV=1 ;
Q9P289	MST4	0.000142199	5.32688e-05	7.20221e-05			Serine/threonine-protein kinase MST4 OS=Homo sapiens GN=MST4 PE=1 SV=2 ;
Q96BR1	SGK3		8.93541e-05	0.000100676	6.19093e-05		Serine/threonine-protein kinase Sgk3 OS=Homo sapiens GN=SGK3 PE=1 SV=1 ;
Q5H9R7	PPP6R3		5.0767e-05	2.28799e-05	8.20729e-05		Serine/threonine-protein phosphatase 6 regulatory subunit 3 OS=Homo sapiens GN=PPP6R3 PE=1 SV=2 ;
P62136	PPP1CA	0.00071703	0.000470057	0.000514485	0.000713395	Extracellular exosome	Serine/threonine-protein phosphatase PP1-alpha catalytic subunit OS=Homo sapiens GN=PPP1CA PE=1 SV=1 ;
A0MZ66	KIAA1598			7.91368e-05	0.000162213		Shootin-1 OS=Homo sapiens GN=KIAA1598 PE=1 SV=4 ;
P09132	SRP19	0.000410798			0.000284324	Ribosome	Signal recognition particle 19 kDa protein OS=Homo sapiens GN=SRP19 PE=1 SV=3 ;
O76094	SRP72	8.81594e-05	4.95376e-05	2.97677e-05	0.000183052	Ribosome	Signal recognition particle subunit SRP72 OS=Homo sapiens GN=SRP72 PE=1 SV=3 ;
Q29RF7	PDS5A		1.65743e-05	1.49395e-05			Sister chromatid cohesion protein PDS5 homolog A OS=Homo sapiens GN=PDS5A PE=1 SV=1 ;
O00193	SMAP	0.000323251	0.000242184	0.00065489	0.000335596		Small acidic protein OS=Homo sapiens GN=SMAP PE=1 SV=1 ;
P62304	SNRPE		0.000240868	0.00021711		Ribosome	Small nuclear ribonucleoprotein E OS=Homo sapiens GN=SNRPE PE=1 SV=1 ;
Q9Y5X1	SNX9		7.44868e-05		0.000154825	Extracellular exosome	Sorting nexin-9 OS=Homo sapiens GN=SNX9 PE=1 SV=1 ;
Q01082	SPTBN1	5.00465e-05		1.68986e-05	1.73192e-05	Extracellular exosome	Spectrin beta chain, non-erythrocytic 1 OS=Homo sapiens GN=SPTBN1 PE=1 SV=2 ;
P52788	SMS		0.000242184	0.000163722	0.000195764	Extracellular exosome	Spermine synthase OS=Homo sapiens GN=SMS PE=1 SV=2 ;
Q13435	SF3B2	3.30475e-05	2.47596e-05			Ribosome	Splicing factor 3B subunit 2 OS=Homo sapiens GN=SF3B2 PE=1 SV=2 ;
Q9H2G2	SLK		4.48579e-05	3.23468e-05	0.000157472	Extracellular exosome	STE20-like serine/threonine-protein kinase OS=Homo sapiens GN=SLK PE=1 SV=1 ;
P00441	SOD1	0.000480154	0.000431685	0.000129702		Extracellular exosome	Superoxide dismutase [Cu-Zn] OS=Homo sapiens GN=SOD1 PE=1 SV=2 ;
O60784	TOM1		4.50403e-05		0.000187238	Extracellular exosome	Target of Myb protein 1 OS=Homo sapiens GN=TOM1 PE=1 SV=2 ;
O43617	TRAPPC3		0.000184665	0.000110967			Trafficking protein particle complex subunit 3 OS=Homo sapiens GN=TRAPPC3 PE=1 SV=1 ;
Q96QR8	PURB	9.47996e-05			9.84199e-05		Transcriptional activator protein Pur-beta OS=Homo sapiens GN=PURB PE=1 SV=3 ;
Q9Y2S6	TMA7		0.000346247	0.000468144	0.00127946		Translation machinery-associated protein 7 OS=Homo sapiens GN=TMA7 PE=1 SV=1 ;
Q92616	GCN1L1		2.48893e-05		2.29929e-05		Translational activator GCN1 OS=Homo sapiens GN=GCN1L1 PE=1 SV=6 ;
P35030	PRSS3	9.72944e-05	0.000109341	0.000328522			Trypsin-3 OS=Homo sapiens GN=PRSS3 PE=1 SV=2 ;Putative trypsin-6 OS=Homo sapiens GN=PRSS3P2 PE=5 SV=2 ;
Q9NY65	TUBA8	0.00105399			0.00129941		Tubulin alpha-8 chain OS=Homo sapiens GN=TUBA8 PE=1 SV=1 ;
Q9BTW9	TBCD			1.67568e-05	5.15218e-05		Tubulin-specific chaperone D OS=Homo sapiens GN=TBCD PE=1 SV=2 ;
P51784	USP11		5.75281e-05	3.11124e-05			Ubiquitin carboxyl-terminal hydrolase 11 OS=Homo sapiens GN=USP11 PE=1 SV=3 ;
P61086	UBE2K			0.000199741	0.000409427		Ubiquitin-conjugating enzyme E2 K OS=Homo sapiens GN=UBE2K PE=1 SV=3 ;
Q9C0C9	UBE2O		1.71516e-05	1.54599e-05			Ubiquitin-conjugating enzyme E2 O OS=Homo sapiens GN=UBE2O PE=1 SV=3 ;
Q7Z7E8	UBE2Q1	7.00888e-05		0.00011833	0.000291062		Ubiquitin-conjugating enzyme E2 Q1 OS=Homo sapiens GN=UBE2Q1 PE=1 SV=1 ;
Q05086	UBE3A		5.0651e-05	3.42414e-05			Ubiquitin-protein ligase E3A OS=Homo sapiens GN=UBE3A PE=1 SV=4 ;
O14933	UBE2L6		0.000217253	0.000195825			Ubiquitin/ISG15-conjugating enzyme E2 L6 OS=Homo sapiens GN=UBE2L6 PE=1 SV=4 ;
Q16222	UAP1			3.82646e-05	3.92171e-05		UDP-N-acetylhexosamine pyrophosphorylase OS=Homo sapiens GN=UAP1 PE=1 SV=3 ;
Q9NZ63	C9orf78		0.000115016	0.000138229		Ribosome	Uncharacterized protein C9orf78 OS=Homo sapiens GN=C9orf78 PE=1 SV=1 ;
O00160	MYO1F		0.000111001		0.00022373		Unconventional myosin-If OS=Homo sapiens GN=MYO1F PE=1 SV=3 ;
Q5T6V5	C9orf64			8.78628e-05	6.00332e-05		UPF0553 protein C9orf64 OS=Homo sapiens GN=C9orf64 PE=1 SV=1 ;
Q9NWY4	C4orf27		9.60686e-05	0.000115457			UPF0609 protein C4orf27 OS=Homo sapiens GN=C4orf27 PE=1 SV=2 ;
Q9GZN8	C20orf27		0.000191033	0.000344382			UPF0687 protein C20orf27 OS=Homo sapiens GN=C20orf27 PE=1 SV=3 ;
Q8N6N3	C1orf52	0.000162514	0.000121757	0.00027437			UPF0690 protein C1orf52 OS=Homo sapiens GN=C1orf52 PE=1 SV=1 ;
P11172	UMPS	0.000154049	9.23326e-05				Uridine 5'-monophosphate synthase OS=Homo sapiens GN=UMPS PE=1 SV=1 ;
P54725	RAD23A	0.000162961	6.10463e-05	0.00011005	0.000140987		UV excision repair protein RAD23 homolog A OS=Homo sapiens GN=RAD23A PE=1 SV=1 ;
Q9UN37	VPS4A		0.000101418	0.000137122	7.02677e-05	Extracellular exosome	Vacuolar protein sorting-associated protein 4A OS=Homo sapiens GN=VPS4A PE=1 SV=1 ;
Q9NP79	VTA1			6.50623e-05	0.000333409	Extracellular exosome	Vacuolar protein sorting-associated protein VTA1 homolog OS=Homo sapiens GN=VTA1 PE=1 SV=1 ;
Q86VN1	VPS36	0.000114938	5.74088e-05	7.76197e-05		Extracellular exosome	Vacuolar protein-sorting-associated protein 36 OS=Homo sapiens GN=VPS36 PE=1 SV=1 ;
Q9NQA3	WASH6P		4.95745e-05		9.15943e-05		WAS protein family homolog 6 OS=Homo sapiens GN=WASH6P PE=1 SV=3 ;
Q5SNT6	FAM21B		2.65281e-05	1.5941e-05	7.35203e-05		WASH complex subunit FAM21B OS=Homo sapiens GN=FAM21B PE=2 SV=2 ;WASH complex subunit FAM21C OS=Homo sapiens GN=FAM21C PE=1 SV=3 ;WASH complex subunit FAM21A OS=Homo sapiens GN=FAM21A PE=2 SV=3 ;
Q7Z739	YTHDF3		3.788e-05		3.49937e-05		YTH domain-containing family protein 3 OS=Homo sapiens GN=YTHDF3 PE=1 SV=1 ;YTH domain-containing family protein 1 OS=Homo sapiens GN=YTHDF1 PE=1 SV=1 ;

## Sheet: common infected
Uniprot Accession	Uniprot Gene Name	NSAF WT1	NSAF WT2	NSAF WT3	NSAF WT4	NSAF SLO1	NSAF SLO2	NSAF SLO3	Associated KEGG/GO pathway	Protein names
Q99798	ACO2	8.05839e-05	4.75794e-05	0.000172115	0.000305511	5.1e-05	8.55298e-05	0.000185374		Aconitate hydratase, mitochondrial OS=Homo sapiens GN=ACO2 PE=1 SV=2 ;
P01023	A2M	7.6757e-05	9.23182e-05	0.000174567	0.00115655	0.00145751	0.00156901	0.000882851	Extracellular vesicle	Alpha-2-macroglobulin OS=Homo sapiens GN=A2M PE=1 SV=3 ;
P25705	ATP5A1			8.09222e-05	0.000132591		0.00028149	0.000130734		ATP synthase subunit alpha, mitochondrial OS=Homo sapiens GN=ATP5A1 PE=1 SV=1 ;
P42025	ACTR1B	6.68675e-05			0.000195007	0.000423	0.000236572	0.000384552	Extracellular vesicle	Beta-centractin OS=Homo sapiens GN=ACTR1B PE=1 SV=1 ;Alpha-centractin OS=Homo sapiens GN=ACTR1A PE=1 SV=1 ;
P07858	CTSB		7.29831e-05	9.90044e-05	0.000432583	0.000117		0.000479839	Extracellular vesicle	Cathepsin B OS=Homo sapiens GN=CTSB PE=1 SV=3 ;
P36222	CHI3L1			0.000175261	0.00105294	0.000727	0.000638682	0.000707856	Extracellular vesicle	Chitinase-3-like protein 1 OS=Homo sapiens GN=CHI3L1 PE=1 SV=2 ;
O75390	CS	5.39532e-05		7.20225e-05	0.000236017		9.54409e-05	0.000116356	Extracellular vesicle	Citrate synthase, mitochondrial OS=Homo sapiens GN=CS PE=1 SV=2 ;
O75367	H2AFY	0.000168966	0.000166272	0.000210517	0.000591313	0.000642	0.000777125	0.00058303	Histone/Chromosome structure; Extracellular vesicle	Core histone macro-H2A.1 OS=Homo sapiens GN=H2AFY PE=1 SV=4 ;
Q7L576	CYFIP1		1.97456e-05		8.77766e-05	3.18e-05		5.76981e-05	Extracellular vesicle	Cytoplasmic FMR1-interacting protein 1 OS=Homo sapiens GN=CYFIP1 PE=1 SV=1 ;
P30084	ECHS1	0.000130046		7.71552e-05	0.000379256		0.000306727	0.000311619		Enoyl-CoA hydratase, mitochondrial OS=Homo sapiens GN=ECHS1 PE=1 SV=4 ;
NP_268627.1	GAS_GAPDH		0.00014727	0.000233073	0.000327334	0.000237	0.00052947		GAS protein	glyceraldehyde-3-phosphate dehydrogenase, plasmin receptor [Streptococcus pyogenes M1 GAS] ;
P69905	HBA1		0.000435586	0.000236356	0.00180725	0.00266165	0.00328868	0.00140009	Extracellular vesicle	Hemoglobin subunit alpha OS=Homo sapiens GN=HBA1 PE=1 SV=2 ;
P14866	HNRNPL	0.000149402	0.000210028	0.000360887	0.00037346	0.00027	0.000415306	0.000337544	Extracellular vesicle	Heterogeneous nuclear ribonucleoprotein L OS=Homo sapiens GN=HNRNPL PE=1 SV=2 ;
P52272	HNRNPM	3.44414e-05	6.77843e-05	4.5976e-05	5.02211e-05		0.000152313	7.42764e-05	Extracellular vesicle	Heterogeneous nuclear ribonucleoprotein M OS=Homo sapiens GN=HNRNPM PE=1 SV=3 ;
O43390	HNRNPR	0.000198595	0.000175886	0.000194411	0.000405418	0.000346	0.00049183	0.000228422		Heterogeneous nuclear ribonucleoprotein R OS=Homo sapiens GN=HNRNPR PE=1 SV=1 ;
Q1KMD3	HNRNPUL2		4.96813e-05	4.49297e-05			0.000208386	0.000120977		Heterogeneous nuclear ribonucleoprotein U-like protein 2 OS=Homo sapiens GN=HNRNPUL2 PE=1 SV=1 ;
P07910	HNRNPC	0.000369738	0.000444696	0.000182802	0.00071885	0.000325	0.000654051	0.000767846	Extracellular vesicle	Heterogeneous nuclear ribonucleoproteins C1/C2 OS=Homo sapiens GN=HNRNPC PE=1 SV=4 ;
P10412	HIST1H1E	0.000631425	0.000677843	0.000153253	0.000418509	0.000545	0.000812337	0.000990352	Histone/Chromosome structure	Histone H1.4 OS=Homo sapiens GN=HIST1H1E PE=1 SV=2 ;
P16401	HIST1H1B	0.000444994	0.000273687		0.000405546	0.00044	0.000590382	0.000719758	Histone/Chromosome structure	Histone H1.5 OS=Homo sapiens GN=HIST1H1B PE=1 SV=3 ;
P0C0S5	H2AFZ		0.000289937		0.00286417	0.00186491	0.00156359	0.00324766	Histone/Chromosome structure; Extracellular vesicle	Histone H2A.Z OS=Homo sapiens GN=H2AFZ PE=1 SV=2 ;Histone H2A.V OS=Homo sapiens GN=H2AFV PE=1 SV=3 ;
P16104	H2AFX			0.00101705	0.00487109	0.00445143		0.00455008	Histone/Chromosome structure; Extracellular vesicle	Histone H2AX OS=Homo sapiens GN=H2AFX PE=1 SV=2 ;Histone H2A type 1-A OS=Homo sapiens GN=HIST1H2AA PE=1 SV=3 ;
P06899	HIST1H2BJ	0.000498853	0.000589078		0.000727408	0.000316	0.00070596	0.000430332	Histone/Chromosome structure; Extracellular vesicle	Histone H2B type 1-J OS=Homo sapiens GN=HIST1H2BJ PE=1 SV=3 ;Histone H2B type 3-B OS=Homo sapiens GN=HIST3H2BB PE=1 SV=3 ;Histone H2B type 2-E OS=Homo sapiens GN=HIST2H2BE PE=1 SV=3 ;Histone H2B type 1-B OS=Homo sapiens GN=HIST1H2BB PE=1 SV=2 ;Histone H2B type 1-O OS=Homo sapiens GN=HIST1H2BO PE=1 SV=3 ;
O60814	HIST1H2BK	0.000498853	0.000687258		0.00130933	0.000789	0.00088245	0.000717219	Histone/Chromosome structure; Extracellular vesicle	Histone H2B type 1-K OS=Homo sapiens GN=HIST1H2BK PE=1 SV=3 ;Histone H2B type 1-L OS=Homo sapiens GN=HIST1H2BL PE=1 SV=3 ;Histone H2B type 1-M OS=Homo sapiens GN=HIST1H2BM PE=1 SV=3 ;Histone H2B type 1-N OS=Homo sapiens GN=HIST1H2BN PE=1 SV=3 ;Histone H2B type 1-H OS=Homo sapiens GN=HIST1H2BH PE=1 SV=3 ;Histone H2B type 2-F OS=Homo sapiens GN=HIST2H2BF PE=1 SV=3 ;Histone H2B type 1-C/E/F/G/I OS=H…
P62805	HIST1H4A	0.00207484	0.00288248	0.00325849	0.00462716	0.00521449	0.00410211	0.00526425	Histone/Chromosome structure; Extracellular vesicle	Histone H4 OS=Homo sapiens GN=HIST1H4A PE=1 SV=2 ;
P01857	IGHG1	0.00026666	0.000149947	0.000203409	0.00377723	0.00590742	0.00552574	0.00246463		Ig gamma-1 chain C region OS=Homo sapiens GN=IGHG1 PE=1 SV=1 ;
P01859	IGHG2		7.58935e-05		0.00168687	0.00262383	0.00218285	0.00144148		Ig gamma-2 chain C region OS=Homo sapiens GN=IGHG2 PE=1 SV=2 ;
P01834	IGKC	0.00130455	0.000583521	0.000949882	0.00899241	0.0127611	0.0136363	0.0059678		Ig kappa chain C region OS=Homo sapiens GN=IGKC PE=1 SV=1 ;
NP_269810.1	GAS_IMMSEC		7.37811e-05		0.000182214	0.000395	0.000486312	0.000143729	GAS protein	immunogenic secreted precursor-like protein [Streptococcus pyogenes M1 GAS] ;
P19823	ITIH2	3.98661e-05		4.73044e-05	0.000620066	0.000757	0.00112834	0.000649591	Extracellular vesicle	Inter-alpha-trypsin inhibitor heavy chain H2 OS=Homo sapiens GN=ITIH2 PE=1 SV=2 ;
Q06033	ITIH3			2.51404e-05	0.000308944	0.000447	0.000549697	0.000345232	Extracellular vesicle	Inter-alpha-trypsin inhibitor heavy chain H3 OS=Homo sapiens GN=ITIH3 PE=1 SV=2 ;
Q86UP2	KTN1	9.26389e-05	4.55808e-05	3.29772e-05	0.000148591	0.000103	8.19371e-05	0.000173147		Kinectin OS=Homo sapiens GN=KTN1 PE=1 SV=1 ;
P02788	LTF	3.54115e-05			0.000877808	0.00112069	0.00144075	0.000992793	Extracellular vesicle	Lactotransferrin OS=Homo sapiens GN=LTF PE=1 SV=6 ;
NP_268544.1	GAS_NGAPREC	8.43698e-05	0.000525821	0.000300336	0.0025015	0.00342664	0.00323368	0.00145562	GAS protein	nicotine adenine dinucleotide glycohydrolase precursor [Streptococcus pyogenes M1 GAS] ;
P26885	FKBP2			0.000472711	0.00103271	0.0007		0.000381843		Peptidyl-prolyl cis-trans isomerase FKBP2 OS=Homo sapiens GN=FKBP2 PE=1 SV=2 ;
Q86U42	PABPN1	8.2164e-05	8.08538e-05	0.000329044	0.000299521	0.000195	0.000290689	0.00011813		Polyadenylate-binding protein 2 OS=Homo sapiens GN=PABPN1 PE=1 SV=3 ;
P20742	PZP		3.3389e-05	9.81359e-05	0.00044528	0.00051	0.000705245	0.000365869	Extracellular vesicle	Pregnancy zone protein OS=Homo sapiens GN=PZP PE=1 SV=4 ;
P13674	P4HA1	4.70827e-05			0.000205963	0.000112		6.76926e-05		Prolyl 4-hydroxylase subunit alpha-1 OS=Homo sapiens GN=P4HA1 PE=1 SV=2 ;
NP_268436.1	GAS_PUTSEC		6.2164e-05	5.62186e-05	0.000690855	0.0009	0.000838106	0.00108988	GAS protein	putative secreted protein [Streptococcus pyogenes M1 GAS] ;
P61106	RAB14	0.00011694			0.000255777	0.000185	0.000413725	0.000420324	Extracellular vesicle	Ras-related protein Rab-14 OS=Homo sapiens GN=RAB14 PE=1 SV=4 ;
P62820	RAB1A	0.000122645			0.000625926	0.000679	0.000433907	0.000528993	Extracellular vesicle	Ras-related protein Rab-1A OS=Homo sapiens GN=RAB1A PE=1 SV=3 ;
P51149	RAB7A			0.000216184	0.000708432		0.000322286	0.000349255	Extracellular vesicle	Ras-related protein Rab-7a OS=Homo sapiens GN=RAB7A PE=1 SV=1 ;
Q9NQC3	RTN4	3.16387e-05	4.15122e-05	3.75419e-05	6.15124e-05		9.32791e-05	7.58134e-05		Reticulon-4 OS=Homo sapiens GN=RTN4 PE=1 SV=2 ;
P34897	SHMT2	7.48279e-05	7.36348e-05	6.65923e-05	0.000254593		0.000264735	0.000251027	Extracellular vesicle	Serine hydroxymethyltransferase, mitochondrial OS=Homo sapiens GN=SHMT2 PE=1 SV=3 ;
P84103	SRSF3	0.000306612	0.000603446	0.000341082		0.000364	0.000271192	0.000440827		Serine/arginine-rich splicing factor 3 OS=Homo sapiens GN=SRSF3 PE=1 SV=1 ;
P02787	TF			6.41117e-05	0.00181206	0.00361938	0.00305849	0.0016831	Extracellular vesicle	Serotransferrin OS=Homo sapiens GN=TF PE=1 SV=3 ;
P50454	SERPINH1		8.87845e-05		8.77066e-05	0.00019	0.000319202	0.000345912	Extracellular vesicle	Serpin H1 OS=Homo sapiens GN=SERPINH1 PE=1 SV=2 ;
P02768	ALB	0.00156881	0.000914086	0.00123081	0.0168859	0.0263598	0.0279706	0.0155216	Extracellular vesicle	Serum albumin OS=Homo sapiens GN=ALB PE=1 SV=2 ;
P30626	SRI	0.000126981	0.000187434		0.000370317		0.000336935	0.000273847	Extracellular vesicle	Sorcin OS=Homo sapiens GN=SRI PE=1 SV=1 ;
NP_268546.1	GAS_SLOPREC		8.66595e-05		0.00337079	0.00539984	0.00502394	0.00193084	GAS protein	streptolysin O precursor [Streptococcus pyogenes M1 GAS] ;
Q86V81	ALYREF		9.62695e-05	8.70622e-05	0.000213977	0.000232	0.000605697	0.000281306		THO complex subunit 4 OS=Homo sapiens GN=ALYREF PE=1 SV=3 ;
Q13263	TRIM28		0.000148151		0.000175623	0.000119	0.000319584	0.000129872		Transcription intermediary factor 1-beta OS=Homo sapiens GN=TRIM28 PE=1 SV=5 ;
P08670	VIM	0.000188836	0.000318557	0.000336105	0.0018488	0.00128062	0.000620366	0.00205562	Extracellular vesicle	Vimentin OS=Homo sapiens GN=VIM PE=1 SV=4 ;
P02774	GC	7.95639e-05			0.00174026	0.00302162	0.00258033	0.00217345	Extracellular vesicle	Vitamin D-binding protein OS=Homo sapiens GN=GC PE=1 SV=1 ;

## Sheet: unique WT
Uniprot Accession	Uniprot Gene Name	NSAF WT1	NSAF WT2	NSAF WT3	NSAF WT4	Protein names
P31937	HIBADH		7.36348e-05	9.98884e-05		3-hydroxyisobutyrate dehydrogenase, mitochondrial OS=Homo sapiens GN=HIBADH PE=1 SV=2 ;
O96019	ACTL6A	8.79097e-05	0.000173016			Actin-like protein 6A OS=Homo sapiens GN=ACTL6A PE=1 SV=1 ;
P17050	NAGA	0.000152933		0.000136101		Alpha-N-acetylgalactosaminidase OS=Homo sapiens GN=NAGA PE=1 SV=2 ;
P15144	ANPEP		3.83784e-05	5.78464e-05		Aminopeptidase N OS=Homo sapiens GN=ANPEP PE=1 SV=4 ;
Q9ULH1	ASAP1	2.22694e-05	3.28715e-05			Arf-GAP with SH3 domain, ANK repeat and PH domain-containing protein 1 OS=Homo sapiens GN=ASAP1 PE=1 SV=4 ;
P18440	NAT1		0.000170629	0.000115733		Arylamine N-acetyltransferase 1 OS=Homo sapiens GN=NAT1 PE=1 SV=2 ;
O15523	DDX3Y	3.80942e-05	7.49736e-05	5.08523e-05		ATP-dependent RNA helicase DDX3Y OS=Homo sapiens GN=DDX3Y PE=1 SV=2 ;
P06865	HEXA	0.000142583	4.67699e-05	0.000169187	0.000415819	Beta-hexosaminidase subunit alpha OS=Homo sapiens GN=HEXA PE=1 SV=2 ;
Q14444	CAPRIN1		3.4896e-05	0.000126234		Caprin-1 OS=Homo sapiens GN=CAPRIN1 PE=1 SV=2 ;
Q14055	COL9A2	3.64908e-05	3.5909e-05			Collagen alpha-2(IX) chain OS=Homo sapiens GN=COL9A2 PE=1 SV=2 ;
Q9H9Q2	COPS7B		9.37169e-05	0.000127131		COP9 signalosome complex subunit 7b OS=Homo sapiens GN=COPS7B PE=1 SV=1 ;
O95319	CELF2			4.40453e-05	7.21681e-05	CUGBP Elav-like family member 2 OS=Homo sapiens GN=CELF2 PE=1 SV=1 ;
Q9Y4P1	ATG4B		0.000157387	8.54008e-05		Cysteine protease ATG4B OS=Homo sapiens GN=ATG4B PE=1 SV=2 ;
Q13011	ECH1			0.000204649	0.000111772	Delta(3,5)-Delta(2,4)-dienoyl-CoA isomerase, mitochondrial OS=Homo sapiens GN=ECH1 PE=1 SV=2 ;
Q13426	XRCC4		0.000110452	6.65923e-05		DNA repair protein XRCC4 OS=Homo sapiens GN=XRCC4 PE=1 SV=2 ;
P13804	ETFA	7.55021e-05		0.000134384	0.00038533	Electron transfer flavoprotein subunit alpha, mitochondrial OS=Homo sapiens GN=ETFA PE=1 SV=1 ;
P78344	EIF4G2	2.77202e-05	2.72781e-05			Eukaryotic translation initiation factor 4 gamma 2 OS=Homo sapiens GN=EIF4G2 PE=1 SV=1 ;
Q16610	ECM1			8.28704e-05	0.000203674	Extracellular matrix protein 1 OS=Homo sapiens GN=ECM1 PE=1 SV=2 ;
Q06546	GABPA		5.44962e-05	7.39262e-05		GA-binding protein alpha chain OS=Homo sapiens GN=GABPA PE=1 SV=1 ;
O60547	GMDS		6.65088e-05	6.01478e-05		GDP-mannose 4,6 dehydratase OS=Homo sapiens GN=GMDS PE=1 SV=1 ;
Q9BUJ2	HNRNPUL1	4.40576e-05	7.22584e-05			Heterogeneous nuclear ribonucleoprotein U-like protein 1 OS=Homo sapiens GN=HNRNPUL1 PE=1 SV=2 ;
Q9NVP2	ASF1B		0.000183722	0.000221535		Histone chaperone ASF1B OS=Homo sapiens GN=ASF1B PE=1 SV=1 ;
Q16836	HADH	0.000120106		0.000142516		Hydroxyacyl-coenzyme A dehydrogenase, mitochondrial OS=Homo sapiens GN=HADH PE=1 SV=3 ;
P48200	IREB2	5.22164e-05		5.80867e-05		Iron-responsive element-binding protein 2 OS=Homo sapiens GN=IREB2 PE=1 SV=3 ;
P46379	BAG6		2.18562e-05	2.96488e-05		Large proline-rich protein BAG6 OS=Homo sapiens GN=BAG6 PE=1 SV=2 ;
P42704	LRPPRC	1.8036e-05	3.54968e-05	1.60509e-05		Leucine-rich PPR motif-containing protein, mitochondrial OS=Homo sapiens GN=LRPPRC PE=1 SV=3 ;
P13473	LAMP2		9.05169e-05	8.18597e-05		Lysosome-associated membrane glycoprotein 2 OS=Homo sapiens GN=LAMP2 PE=1 SV=2 ;
NP_269973.1	GAS_M1	0.000883093	0.0011246	0.00069344	0.00231027	M protein type 1 [Streptococcus pyogenes M1 GAS] ;
P14780	MMP9	5.33427e-05	0.000104984			Matrix metalloproteinase-9 OS=Homo sapiens GN=MMP9 PE=1 SV=3 ;
P15586	GNS	4.55474e-05	6.72317e-05			N-acetylglucosamine-6-sulfatase OS=Homo sapiens GN=GNS PE=1 SV=3 ;
P12270	TPR	1.06399e-05	0.000109938	2.36722e-05	1.55148e-05	Nucleoprotein TPR OS=Homo sapiens GN=TPR PE=1 SV=3 ;
O95571	ETHE1			8.80905e-05	0.000216504	Persulfide dioxygenase ETHE1, mitochondrial OS=Homo sapiens GN=ETHE1 PE=1 SV=2 ;
Q9UMS4	PRPF19		4.90898e-05	4.43948e-05		Pre-mRNA-processing factor 19 OS=Homo sapiens GN=PRPF19 PE=1 SV=1 ;
P15309	ACPP		9.61448e-05	8.69495e-05		Prostatic acid phosphatase OS=Homo sapiens GN=ACPP PE=1 SV=3 ;
Q58FG0	HSP90AA5P		0.00177782	0.00227769		Putative heat shock protein HSP 90-alpha A5 OS=Homo sapiens GN=HSP90AA5P PE=1 SV=1 ;
P61224	RAP1B			0.00036481	0.000996233	Ras-related protein Rap-1b OS=Homo sapiens GN=RAP1B PE=1 SV=1 ;Ras-related protein Rap-1A OS=Homo sapiens GN=RAP1A PE=1 SV=1 ;
Q9NQG5	RPRD1B		7.58935e-05	6.8635e-05		Regulation of nuclear pre-mRNA domain-containing protein 1B OS=Homo sapiens GN=RPRD1B PE=1 SV=1 ;
P21108	PRPS1L1	7.90635e-05	0.000233408	0.000211085	0.000115287	Ribose-phosphate pyrophosphokinase 3 OS=Homo sapiens GN=PRPS1L1 PE=1 SV=2 ;Ribose-phosphate pyrophosphokinase 1 OS=Homo sapiens GN=PRPS1 PE=1 SV=2 ;
Q9P2E9	RRBP1			2.38032e-05	5.20019e-05	Ribosome-binding protein 1 OS=Homo sapiens GN=RRBP1 PE=1 SV=4 ;
P38159	RBMX		6.32769e-05		0.000328171	RNA-binding motif protein, X chromosome OS=Homo sapiens GN=RBMX PE=1 SV=3 ;
Q16629	SRSF7	0.000105639		9.40126e-05		Serine/arginine-rich splicing factor 7 OS=Homo sapiens GN=SRSF7 PE=1 SV=1 ;
Q99986	VRK1		0.000156195	8.47538e-05		Serine/threonine-protein kinase VRK1 OS=Homo sapiens GN=VRK1 PE=1 SV=1 ;
P36873	PPP1CC	0.000350278	0.000497889			Serine/threonine-protein phosphatase PP1-gamma catalytic subunit OS=Homo sapiens GN=PPP1CC PE=1 SV=1 ;Serine/threonine-protein phosphatase PP1-alpha catalytic subunit OS=Homo sapiens GN=PPP1CA PE=1 SV=1 ;
Q04837	SSBP1	0.000254819	0.000167171	0.000226774	0.000371568	Single-stranded DNA-binding protein, mitochondrial OS=Homo sapiens GN=SSBP1 PE=1 SV=1 ;
Q12874	SF3A3	7.5276e-05	4.93838e-05	8.93213e-05		Splicing factor 3A subunit 3 OS=Homo sapiens GN=SF3A3 PE=1 SV=1 ;
Q99757	TXN2		0.000149044	0.000202184		Thioredoxin, mitochondrial OS=Homo sapiens GN=TXN2 PE=1 SV=2 ;
Q8WZ42	TTN	1.09791e-06	7.2027e-07	6.51383e-07		Titin OS=Homo sapiens GN=TTN PE=1 SV=4 ;
Q96S44	TP53RK	9.93762e-05	9.77916e-05			TP53-regulating kinase OS=Homo sapiens GN=TP53RK PE=1 SV=2 ;
Q9Y2L5	TRAPPC8		3.44826e-05	1.55923e-05		Trafficking protein particle complex subunit 8 OS=Homo sapiens GN=TRAPPC8 PE=1 SV=2 ;
Q9NR50	EIF2B3	8.34365e-05	8.2106e-05	4.95022e-05		Translation initiation factor eIF-2B subunit gamma OS=Homo sapiens GN=EIF2B3 PE=1 SV=1 ;
Q3ZCM7	TUBB8	0.000311446	0.00142095	0.000403153		Tubulin beta-8 chain OS=Homo sapiens GN=TUBB8 PE=1 SV=2 ;
Q9NYU2	UGGT1	3.23372e-05		2.87781e-05		UDP-glucose:glycoprotein glucosyltransferase 1 OS=Homo sapiens GN=UGGT1 PE=1 SV=3 ;

## Sheet: unique SLO
Uniprot Accession	Uniprot Gene Name	NSAF SLO1	NSAF SLO2	NSAF SLO3	Associated KEGG/GO pathway	Protein names
Q01970	PLCB3	9.67e-05	5.40626e-05	5.85865e-05	ECM	1-phosphatidylinositol 4,5-bisphosphate phosphodiesterase beta-3 OS=Homo sapiens GN=PLCB3 PE=1 SV=2 ;
P05386	RPLP1	0.00104696	0.00117041	0.00126835		60S acidic ribosomal protein P1 OS=Homo sapiens GN=RPLP1 PE=1 SV=1 ;
P43652	AFM	0.000133	0.000259873	0.000150867		Afamin OS=Homo sapiens GN=AFM PE=1 SV=1 ;
P01009	SERPINA1	0.00214152	0.00175561	0.00112422	Peptidase inhibitor/regulator activity	Alpha-1-antitrypsin OS=Homo sapiens GN=SERPINA1 PE=1 SV=3 ;
P08697	SERPINF2	0.000486	0.000543489	0.000257673	Peptidase inhibitor/regulator activity	Alpha-2-antiplasmin OS=Homo sapiens GN=SERPINF2 PE=1 SV=3 ;
Q08043	ACTN3	0.000486	0.000320855	0.000521556	Peptidase inhibitor/regulator activity; ECM	Alpha-actinin-3 OS=Homo sapiens GN=ACTN3 PE=1 SV=2 ;
P04745	AMY1A	0.000506	0.000565735	0.000318327		Alpha-amylase 1 OS=Homo sapiens GN=AMY1A PE=1 SV=2 ;Alpha-amylase 2B OS=Homo sapiens GN=AMY2B PE=1 SV=1 ;Pancreatic alpha-amylase OS=Homo sapiens GN=AMY2A PE=1 SV=2 ;
P01008	SERPINC1	0.0006	0.000766819	0.000389524	Peptidase inhibitor/regulator activity; ECM	Antithrombin-III OS=Homo sapiens GN=SERPINC1 PE=1 SV=1 ;
P02647	APOA1	0.0023096	0.00208219	0.00101539		Apolipoprotein A-I OS=Homo sapiens GN=APOA1 PE=1 SV=1 ;
P04114	APOB	6.98e-05	9.25963e-05	6.33756e-05		Apolipoprotein B-100 OS=Homo sapiens GN=APOB PE=1 SV=2 ;
P02656	APOC3	0.00140653	0.00157237	0.00109539	Peptidase inhibitor/regulator activity	Apolipoprotein C-III OS=Homo sapiens GN=APOC3 PE=1 SV=1 ;
Q08211	DHX9	4.7e-05	0.00022763	9.96201e-05		ATP-dependent RNA helicase A OS=Homo sapiens GN=DHX9 PE=1 SV=4 ;
Q9Y6E2	BZW2		0.000106147	8.62717e-05	ECM	Basic leucine zipper and W2 domain-containing protein 2 OS=Homo sapiens GN=BZW2 PE=1 SV=1 ;
P02749	APOH	0.000692	0.000515658	0.000366717	ECM	Beta-2-glycoprotein 1 OS=Homo sapiens GN=APOH PE=1 SV=3 ;
P49747	COMP	0.000631	0.000675651	0.000358136	ECM	Cartilage oligomeric matrix protein OS=Homo sapiens GN=COMP PE=1 SV=2 ;
Q9UBR2	CTSZ	0.000591	0.000220176	0.000656149		Cathepsin Z OS=Homo sapiens GN=CTSZ PE=1 SV=1 ;
P11717	IGF2R	4.79e-05	7.14179e-05	3.62784e-05		Cation-independent mannose-6-phosphate receptor OS=Homo sapiens GN=IGF2R PE=1 SV=3 ;
P00450	CP	3.74e-05	4.1761e-05			Ceruloplasmin OS=Homo sapiens GN=CP PE=1 SV=1 ;
P12259	F5	6.26e-05	5.99939e-05	3.25071e-05		Coagulation factor V OS=Homo sapiens GN=F5 PE=1 SV=4 ;
P02452	COL1A1	0.000109	0.000167087	0.00011111		Collagen alpha-1(I) chain OS=Homo sapiens GN=COL1A1 PE=1 SV=5 ;
P02458	COL2A1	6.69e-05	4.48643e-05	6.07731e-05	ECM	Collagen alpha-1(II) chain OS=Homo sapiens GN=COL2A1 PE=1 SV=3 ;
P02461	COL3A1	5.43e-05	0.000136521	4.93149e-05	ECM	Collagen alpha-1(III) chain OS=Homo sapiens GN=COL3A1 PE=1 SV=4 ;
P08123	COL1A2	0.000131	0.000195353	0.00010585	ECM	Collagen alpha-2(I) chain OS=Homo sapiens GN=COL1A2 PE=1 SV=7 ;
P01024	C3	0.000993	0.000681975	0.000347784	Complement; Peptidase inhibitor/regulator activity	Complement C3 OS=Homo sapiens GN=C3 PE=1 SV=2 ;
P0C0L4	C4A	0.000376	0.000357028	0.000227997	Complement; Peptidase inhibitor/regulator activity	Complement C4-A OS=Homo sapiens GN=C4A PE=1 SV=2 ;
P0C0L5	C4B		0.000318775	0.00020727	Complement; Peptidase inhibitor/regulator activity	Complement C4-B OS=Homo sapiens GN=C4B PE=1 SV=2 ;
P01031	C5	3.56e-05	9.28784e-05	2.15679e-05	Complement; Peptidase inhibitor/regulator activity	Complement C5 OS=Homo sapiens GN=C5 PE=1 SV=4 ;
P10643	C7	9.44e-05	5.27586e-05	4.288e-05	Complement	Complement component C7 OS=Homo sapiens GN=C7 PE=1 SV=2 ;
P07358	C8B	6.73e-05	7.52546e-05		Complement	Complement component C8 beta chain OS=Homo sapiens GN=C8B PE=1 SV=3 ;
P00751	CFB	0.000286	0.000261963		Complement	Complement factor B OS=Homo sapiens GN=CFB PE=1 SV=2 ;
P08603	CFH	0.000178	0.000126453		Complement	Complement factor H OS=Homo sapiens GN=CFH PE=1 SV=4 ;
NP_268972.1	GAS_HYP	6.56e-05	9.77483e-05			conserved hypothetical protein [Streptococcus pyogenes M1 GAS] ;
P81605	DCD	0.00217007	0.00141513	0.000821542		Dermcidin OS=Homo sapiens GN=DCD PE=1 SV=2 ;
Q08554	DSC1	0.000156	0.000124372	6.06508e-05		Desmocollin-1 OS=Homo sapiens GN=DSC1 PE=1 SV=2 ;
Q02413	DSG1	0.000152	0.000254388	8.61483e-05		Desmoglein-1 OS=Homo sapiens GN=DSG1 PE=1 SV=2 ;
P15924	DSP	0.000125	0.000209132	7.55441e-05	ECM	Desmoplakin OS=Homo sapiens GN=DSP PE=1 SV=3 ;
Q12805	EFEMP1	0.000161	0.000180428		ECM	EGF-containing fibulin-like extracellular matrix protein 1 OS=Homo sapiens GN=EFEMP1 PE=1 SV=2 ;
Q9UNN5	FAF1	9.18e-05	0.000102636	8.34181e-05		FAS-associated factor 1 OS=Homo sapiens GN=FAF1 PE=1 SV=2 ;
Q06828	FMOD	0.000423	0.000236572	9.61379e-05	ECM	Fibromodulin OS=Homo sapiens GN=FMOD PE=1 SV=2 ;
P02751	FN1	0.000225	0.000307563	0.000189375	Peptidase inhibitor/regulator activity; ECM	Fibronectin OS=Homo sapiens GN=FN1 PE=1 SV=4 ;
P23142	FBLN1	0.000453	0.000632653	0.000308516	Peptidase inhibitor/regulator activity; ECM	Fibulin-1 OS=Homo sapiens GN=FBLN1 PE=1 SV=4 ;
Q5D862	FLG2	0.000108	0.000130208	4.53549e-05		Filaggrin-2 OS=Homo sapiens GN=FLG2 PE=1 SV=1 ;
P62873	GNB1		0.00026162	0.000159476		Guanine nucleotide-binding protein G(I)/G(S)/G(T) subunit beta-1 OS=Homo sapiens GN=GNB1 PE=1 SV=3 ;
P00738	HP	0.00127389	0.00109545	0.000356136		Haptoglobin OS=Homo sapiens GN=HP PE=1 SV=1 ;
P00739	HPR	0.000915	0.000766819			Haptoglobin-related protein OS=Homo sapiens GN=HPR PE=1 SV=2 ;
NP_270006.1	GAS_HSP	7.33e-05	0.000163814			heat shock protein (chaperonin) [Streptococcus pyogenes M1 GAS] ;
P02042	HBD	0.000947	0.00151277	0.000983615		Hemoglobin subunit delta OS=Homo sapiens GN=HBD PE=1 SV=2 ;Hemoglobin subunit beta OS=Homo sapiens GN=HBB PE=1 SV=2 ;
P02790	HPX	0.000646	0.000625737	0.000156484		Hemopexin OS=Homo sapiens GN=HPX PE=1 SV=2 ;
P05546	SERPIND1	0.000239	0.000222823	0.000108661	Peptidase inhibitor/regulator activity; ECM	Heparin cofactor 2 OS=Homo sapiens GN=SERPIND1 PE=1 SV=3 ;
Q04756	HGFAC	0.000273	0.000339507	0.00022075		Hepatocyte growth factor activator OS=Homo sapiens GN=HGFAC PE=1 SV=1 ;
Q86YZ3	HRNR	6.28e-05	5.4619e-05	4.43921e-05		Hornerin OS=Homo sapiens GN=HRNR PE=1 SV=2 ;
P01876	IGHA1	0.00112704	0.000818954	0.000460808		Ig alpha-1 chain C region OS=Homo sapiens GN=IGHA1 PE=1 SV=2 ;
P01860	IGHG3	0.00168847	0.00112073	0.000767063		Ig gamma-3 chain C region OS=Homo sapiens GN=IGHG3 PE=1 SV=2 ;
P01861	IGHG4	0.00267664	0.00238019	0.00171343		Ig gamma-4 chain C region OS=Homo sapiens GN=IGHG4 PE=1 SV=1 ;
P01766	IGKBRO	0.00149192	0.000741258	0.000451848		Ig heavy chain V-III region BRO OS=Homo sapiens PE=1 SV=1 ;
P01767	IGKBUT		0.000580115	0.000314329		Ig heavy chain V-III region BUT OS=Homo sapiens PE=1 SV=1 ;
P01620	IGKSIE	0.00145999	0.000612048	0.000497447		Ig kappa chain V-III region SIE OS=Homo sapiens PE=1 SV=1 ;Ig kappa chain V-III region HIC OS=Homo sapiens PE=2 SV=2 ;Ig kappa chain V-III region HAH OS=Homo sapiens PE=2 SV=1 ;Ig kappa chain V-III region GOL OS=Homo sapiens PE=1 SV=1 ;Ig kappa chain V-III region WOL OS=Homo sapiens PE=1 SV=1 ;Ig kappa chain V-III region Ti OS=Homo sapiens PE=1 SV=1 ;
P0CG06	IGLC3	0.00450392	0.00461538	0.0018756		Ig lambda-3 chain C regions OS=Homo sapiens GN=IGLC3 PE=1 SV=1 ;
P01871	IGHM	0.000572	0.000393588	0.00011996		Ig mu chain C region OS=Homo sapiens GN=IGHM PE=1 SV=3 ;
P01344	IGF2	0.000774	0.00111189	0.000401643	ECM	Insulin-like growth factor II OS=Homo sapiens GN=IGF2 PE=1 SV=1 ;
P18065	IGFBP2	0.000367	0.000478967	0.000333672		Insulin-like growth factor-binding protein 2 OS=Homo sapiens GN=IGFBP2 PE=1 SV=2 ;
P19827	ITIH1	0.000131	0.000122051	0.000138878	Peptidase inhibitor/regulator activity; ECM	Inter-alpha-trypsin inhibitor heavy chain H1 OS=Homo sapiens GN=ITIH1 PE=1 SV=3 ;
Q14624	ITIH4	0.00015	0.000215204	7.77373e-05	Peptidase inhibitor/regulator activity	Inter-alpha-trypsin inhibitor heavy chain H4 OS=Homo sapiens GN=ITIH4 PE=1 SV=4 ;
P14923	JUP	0.000134	0.000208945	9.70412e-05	ECM	Junction plakoglobin OS=Homo sapiens GN=JUP PE=1 SV=3 ;
P51884	LUM	0.000353	0.000460545	0.000213893	ECM	Lumican OS=Homo sapiens GN=LUM PE=1 SV=2 ;
NP_269989.1	GAS_MITO		0.000984697	0.000133387		mitogenic factor [Streptococcus pyogenes M1 GAS] ;
P24844	MYL9	0.00081	0.000387868	0.000735567		Myosin regulatory light polypeptide 9 OS=Homo sapiens GN=MYL9 PE=1 SV=4 ;
Q96PD5	PGLYRP2	0.000138	0.000154429	9.4135e-05	ECM	N-acetylmuramoyl-L-alanine amidase OS=Homo sapiens GN=PGLYRP2 PE=1 SV=1 ;
O95497	VNN1	0.000543	0.000563529	0.000352318		Pantetheinase OS=Homo sapiens GN=VNN1 PE=1 SV=2 ;
Q96HC4	PDLIM5		7.46233e-05	6.06508e-05	ECM	PDZ and LIM domain protein 5 OS=Homo sapiens GN=PDLIM5 PE=1 SV=5 ;
Q15063	POSTN	0.000143	0.000266002		ECM	Periostin OS=Homo sapiens GN=POSTN PE=1 SV=2 ;
P36955	SERPINF1	0.000523	0.000585204	0.000389151	Peptidase inhibitor/regulator activity	Pigment epithelium-derived factor OS=Homo sapiens GN=SERPINF1 PE=1 SV=4 ;
Q13835	PKP1	0.00016	0.000148847		ECM	Plakophilin-1 OS=Homo sapiens GN=PKP1 PE=1 SV=2 ;
P00747	PLG	0.000761	0.00068635	0.000334702		Plasminogen OS=Homo sapiens GN=PLG PE=1 SV=2 ;
Q99471	PFDN5	0.000258		0.000352089		Prefoldin subunit 5 OS=Homo sapiens GN=PFDN5 PE=1 SV=2 ;
P02760	AMBP	0.000113	0.000315877	0.000102693	Peptidase inhibitor/regulator activity	Protein AMBP OS=Homo sapiens GN=AMBP PE=1 SV=1 ;
P00734	F2	0.000448	0.000679288	0.000203404	ECM	Prothrombin OS=Homo sapiens GN=F2 PE=1 SV=2 ;
NP_269520.1	GAS_PUTDEOX	0.000742	0.000912743	0.00060696		putative deoxyribonuclease [Streptococcus phage 370.3] ;
NP_268959.1	GAS_PUTENO	0.000229	0.000255606			putative enolase [Streptococcus pyogenes M1 GAS] ;
NP_269064.1	GAS_PUTPPGHYD	0.000593	0.000473143	0.000692193		putative peptidoglycan hydrolase [Streptococcus pyogenes M1 GAS] ;
NP_269071.1	GAS_PUTSECNT	8.91e-05	6.63813e-05			putative secreted 5'-nucleotidase [Streptococcus pyogenes M1 GAS] ;
NP_268623.1	GAS_PUTSUREX	0.000114	0.000178309	0.000124219		putative surface exclusion protein [Streptococcus pyogenes M1 GAS] ;
Q8NHM4	PRSS3P2		0.000630219	0.000439043		Putative trypsin-6 OS=Homo sapiens GN=PRSS3P2 PE=5 SV=2 ;
NP_269985.1	GAS_SPEB	0.00075	0.000502863	9.08237e-05		pyrogenic exotoxin B [Streptococcus pyogenes M1 GAS] ;
Q15907	RAB11B	0.000274		0.000331632	ECM	Ras-related protein Rab-11B OS=Homo sapiens GN=RAB11B PE=1 SV=4 ;
A6NIZ1	RAP1BL	0.000432	0.000483429			Ras-related protein Rap-1b-like protein OS=Homo sapiens PE=2 SV=1 ;Ras-related protein Rap-1b OS=Homo sapiens GN=RAP1B PE=1 SV=1 ;
P02753	RBP4	0.000891	0.00099572	0.00071936		Retinol-binding protein 4 OS=Homo sapiens GN=RBP4 PE=1 SV=3 ;
P67775	PPP2CA	0.000579	0.00122344	0.0007019		Serine/threonine-protein phosphatase 2A catalytic subunit alpha isoform OS=Homo sapiens GN=PPP2CA PE=1 SV=1 ;
P04278	SHBG	0.000198	0.000165953			Sex hormone-binding globulin OS=Homo sapiens GN=SHBG PE=1 SV=2 ;
P62316	SNRPD2	0.000337	0.00150764	0.00153169		Small nuclear ribonucleoprotein Sm D2 OS=Homo sapiens GN=SNRPD2 PE=1 SV=1 ;
NP_269944.1	GAS_SKA	9.04e-05	0.000151621			streptokinase A precursor [Streptococcus pyogenes M1 GAS] ;
P05452	CLEC3B	0.00196954	0.00209167	0.00125265	ECM	Tetranectin OS=Homo sapiens GN=CLEC3B PE=1 SV=3 ;
P30048	PRDX3		0.000173732	0.000282405	Peptidase inhibitor/regulator activity	Thioredoxin-dependent peroxide reductase, mitochondrial OS=Homo sapiens GN=PRDX3 PE=1 SV=3 ;
P07996	THBS1	0.00051	0.000532185	0.00027806	ECM	Thrombospondin-1 OS=Homo sapiens GN=THBS1 PE=1 SV=2 ;
P35443	THBS4	0.000414	0.000485944	0.000206882	ECM	Thrombospondin-4 OS=Homo sapiens GN=THBS4 PE=1 SV=2 ;
P31629	HIVEP2	6.51e-05	4.54574e-05	2.95567e-05		Transcription factor HIVEP2 OS=Homo sapiens GN=HIVEP2 PE=1 SV=2 ;
P01137	TGFB1	0.000408		0.00027806		Transforming growth factor beta-1 OS=Homo sapiens GN=TGFB1 PE=1 SV=2 ;
Q15582	TGFBI		0.000130236	7.93876e-05	ECM	Transforming growth factor-beta-induced protein ig-h3 OS=Homo sapiens GN=TGFBI PE=1 SV=1 ;
P02766	TTR	0.00202983	0.00181533			Transthyretin OS=Homo sapiens GN=TTR PE=1 SV=1 ;
P07477	PRSS1	0.000161	0.000360125			Trypsin-1 OS=Homo sapiens GN=PRSS1 PE=1 SV=1 ;Putative trypsin-6 OS=Homo sapiens GN=PRSS3P2 PE=5 SV=2 ;
P68366	TUBA4A	0.00195371	0.00243225	0.00205752		Tubulin alpha-4A chain OS=Homo sapiens GN=TUBA4A PE=1 SV=1 ;
Q9BVA1	TUBB2B	0.00151986		0.00170585		Tubulin beta-2B chain OS=Homo sapiens GN=TUBB2B PE=1 SV=1 ;
P46939	UTRN	2.32e-05	3.23882e-05		ECM	Utrophin OS=Homo sapiens GN=UTRN PE=1 SV=2 ;
P19320	VCAM1		0.000150458	4.89145e-05	ECM	Vascular cell adhesion protein 1 OS=Homo sapiens GN=VCAM1 PE=1 SV=1 ;
P07225	PROS1		6.57921e-05	8.02097e-05	Peptidase inhibitor/regulator activity	Vitamin K-dependent protein S OS=Homo sapiens GN=PROS1 PE=1 SV=1 ;
P04004	VTN	0.000333	0.000418702	0.000226869	ECM	Vitronectin OS=Homo sapiens GN=VTN PE=1 SV=1 ;
P54289	CACNA2D1	7.21e-05	0.00018145			Voltage-dependent calcium channel subunit alpha-2/delta-1 OS=Homo sapiens GN=CACNA2D1 PE=1 SV=3 ;
Q9Y6W5	WASF2	7.99e-05		0.000145172	ECM	Wiskott-Aldrich syndrome protein family member 2 OS=Homo sapiens GN=WASF2 PE=1 SV=3 ;

## Sheet: nuclear matrix GO
accession	Gene Name	NSAF UI1	NSAF UI2	NSAF UI3	NSAF UI4	NSAF WT1	NSAF WT2	NSAF WT3	NSAF WT4	NSAF SLO1	NSAF SLO2	NSAF SLO3	description
O14929	HAT1	0.000317658	0.000185106	9.53419e-05	0.000122144	0.000180016	0.000177145		0.000131246	0.000285	0.00015922	0.000301951	Histone acetyltransferase type B catalytic subunit OS=Homo sapiens GN=HAT1 PE=1 SV=1 ;
O96019	ACTL6A					8.79097e-05	0.000173016						Actin-like protein 6A OS=Homo sapiens GN=ACTL6A PE=1 SV=1 ;
P02545	LMNA	0.000178178	0.000116806	4.51223e-05	4.62455e-05	0.000170391	0.000260827	0.000134789	0.000662555	8.99e-05	0.000100472	0.000707714	Prelamin-A/C OS=Homo sapiens GN=LMNA PE=1 SV=1 ;
P07355	ANXA2	0.00235573	0.00245131	0.00223899	0.00292879	0.00318913	0.00310178	0.00264012	0.00492063	0.0036968	0.0033455	0.00394534	Annexin A2 OS=Homo sapiens GN=ANXA2 PE=1 SV=2 ;
P08670	VIM					0.000188836	0.000318557	0.000336105	0.0018488	0.00128062	0.000620366	0.00205562	Vimentin OS=Homo sapiens GN=VIM PE=1 SV=4 ;
P22626	HNRNPA2B1	0.00180146	0.00125551	0.00144289	0.000405947	0.00128204	0.00231292	0.00307419	0.0020252	0.00219774	0.00258285	0.00184323	Heterogeneous nuclear ribonucleoproteins A2/B1 OS=Homo sapiens GN=HNRNPA2B1 PE=1 SV=2 ;
P23528	CFL1	0.0188868	0.0191562	0.0219595	0.0143053	0.0230218	0.0200464	0.0213641	0.0135824	0.0125825	0.0109849	0.0131744	Cofilin-1 OS=Homo sapiens GN=CFL1 PE=1 SV=3 ;
P52272	HNRNPM					3.44414e-05	6.77843e-05	4.5976e-05	5.02211e-05		0.000152313	7.42764e-05	Heterogeneous nuclear ribonucleoprotein M OS=Homo sapiens GN=HNRNPM PE=1 SV=3 ;
P60709	ACTB	0.0261465		0.0315858	0.0233919	0.0345286	0.0343409	0.0287892	0.0211658				Actin, cytoplasmic 1 OS=Homo sapiens GN=ACTB PE=1 SV=1 ;Actin, cytoplasmic 2 OS=Homo sapiens GN=ACTG1 PE=1 SV=1 ;
P60900	PSMA6	0.0010821	0.00121609	0.00117734	0.00108182	0.000919836	0.0011566	0.00145528	0.00216093	0.00177899	0.00099437	0.00198372	Proteasome subunit alpha type-6 OS=Homo sapiens GN=PSMA6 PE=1 SV=1 ;
P60903	S100A10	0.000457384	0.000913807	0.000205919	0.000316567		0.000382597	0.000346005					Protein S100-A10 OS=Homo sapiens GN=S100A10 PE=1 SV=2 ;
P80723	BASP1	0.00195446	0.00107382	0.000351967		0.00149524	0.000926435	0.000443557					Brain acid soluble protein 1 OS=Homo sapiens GN=BASP1 PE=1 SV=2 ;
Q00839	HNRNPU	0.000932139	0.000899823	0.000508433	0.000446647	0.000624745	0.000614783	0.000515303	0.000466599	0.000482	0.000700826	0.000525787	Heterogeneous nuclear ribonucleoprotein U OS=Homo sapiens GN=HNRNPU PE=1 SV=6 ;
Q05655	PRKCD	0.000175015	0.000180294	8.86426e-05		3.71926e-05	5.48993e-05	6.61982e-05					Protein kinase C delta type OS=Homo sapiens GN=PRKCD PE=1 SV=2 ;
Q9Y230	RUVBL2	0.000319411	0.00035896	0.000129422	0.000508467	0.000135757	0.000293903	0.000144978	0.00035632	0.000344	0.000336208	0.000429402	RuvB-like 2 OS=Homo sapiens GN=RUVBL2 PE=1 SV=3 ;
Q9Y265	RUVBL1	0.000324315	0.000413067	0.000109507	0.000359146	0.000358386	0.000271286	7.3602e-05	0.000482387	0.000262	0.00048767	0.000396358	RuvB-like 1 OS=Homo sapiens GN=RUVBL1 PE=1 SV=1 ;
Q9Y281	CFL2			0.00246669	0.00332967								Cofilin-2 OS=Homo sapiens GN=CFL2 PE=1 SV=1 ;
Q9Y696	CLIC4	0.000175361	0.000306559	0.00043422	0.000404572	0.000149064	0.000195583	0.000265316	0.000362267	0.000315	0.000439481	0.000214315	Chloride intracellular channel protein 4 OS=Homo sapiens GN=CLIC4 PE=1 SV=4 ;
Q9Y6D6	ARFGEF1		2.99619e-05	1.6204e-05	2.21431e-05		1.33809e-05	2.42023e-05					Brefeldin A-inhibited guanine nucleotide-exchange protein 1 OS=Homo sapiens GN=ARFGEF1 PE=1 SV=2 ;
O00255	MEN1												menin pthr12693
O14682	ENC1												hl07962p-related pthr24410
O14924	RGS12												regulator of g-protein signaling loco pthr45945
O14936	CASK												membrane-associated guanylate kinase maguk pthr23122
O15265	ATXN7												ataxin 7 related pthr15117
O15527	OGG1												8-oxoguanine dna glycosylase pthr10242
O43294	TGFB1I1												paxillin-related pthr24216
O43592	XPOT												exportin-t/los1 pthr15952
O43823	AKAP8												a-kinase anchor protein akap 8 pthr12190
O60216	RAD21												scc1 / rad21 family member pthr12585
O60870	KIN												kin17 kin, antigenic determinant of reca protein homolog pthr12805
O75400	PRPF40A												pre-mrna-processing protein prp40 pthr11864
O94805	ACTL6B												actin pthr11937
O95239	KIF4A												chromosome-associated kinesin kif4a-related pthr47969
O95619	YEATS4												yeats domain pthr23195
P01100	FOS												fos transcription factor-related pthr23351
P04053	DNTT												dna polymerase type-x family member pthr11276
P04637	TP53												cellular tumor antigen p53 pthr11447
P05783	KRT18												intermediate filament pthr23239
P05787	KRT8												gata-type domain-containing protein pthr45616
P09486	SPARC												sparc osteonectin pthr13866
P09884	POLA1												dna polymerase alpha catalytic subunit pthr45861
P09917	ALOX5												lipoxygenase pthr11771
P10242	MYB												myb protein-related pthr45614
P17676	CEBPB												ccaat/enhancer binding protein pthr23334
P20700	LMNB1												lamin dm0-related pthr45721
P23246	SFPQ												rna recognition motif-containing pthr23189
P25490	YY1												transcriptional repressor protein yy pthr14003
P27708	CAD												carbamoyltransferase family member pthr11405
P29590	PML												bonus, isoform c-related pthr25462
P43243	MATR3												matrin 3/nuclear protein 220-related pthr15592
P49454	CENPF												cmf/lek/cenp cell division-related pthr18874
P50747	HLCS												biotin protein ligase pthr12835
P51532	SMARCA4												snf2/rad54 helicase family pthr10799
P52824	DGKQ												diacylglycerol kinase pthr11255
P54132	BLM												dna helicase recq family member pthr13710
P54252	ATXN3												ataxin-3-related pthr14159
P54253	ATXN1												ataxin 1 pthr13392
P54259	ATN1												atrophin-related pthr13859
P61962	DCAF7												wd repeat containing protein pthr19919
Q01826	SATB1												dna-binding protein satb family member pthr15116
Q02643	GHRHR												pdf receptor-like protein-related pthr45620
Q05513	PRKCZ												serine/threonine-protein kinase pthr24356
Q05823	RNASEL												2-5a-dependent ribonuclease pthr24141
Q06455	RUNX1T1												mtg8 eto eight twenty one protein pthr10379
Q0D2I5	IFFO1												1-pyrroline-5-carboxylate dehydrogenase family member pthr14516
Q12824	SMARCB1												snf5 pthr10019
Q13216	ERCC8												dna excision repair protein ercc-8 pthr46202
Q13427	PPIG												peptidyl-prolyl cis-trans isomerase pthr11071
Q13573	SNW1												nuclear protein skip-related pthr12096
Q14149	MORC3												zinc finger cw-type coiled-coil domain protein 3. pthr23336
Q14469	HES1												basic helix-loop-helix transcription factor, hes-related pthr10985
Q14527	HLTF												transcription termination factor 2-related pthr45626
Q14683	SMC1A												structural maintenance of chromosomes smc family member pthr18937
Q14980	NUMA1												nuclear mitotic apparatus protein 1-related pthr18902
Q15233	NONO												rna recognition motif-containing pthr23189
Q2VIQ3	KIF4B												chromosome-associated kinesin kif4a-related pthr47969
Q5BKZ1	ZNF326												a-kinase anchor protein akap 8 pthr12190
Q5EE01	CENPW												centromere protein w pthr34832
Q5HY92	FIGN												aaa domain-containing pthr23074
Q5T3J3	LRIF1												ligand-dependent nuclear receptor-interacting factor 1 pthr16131
Q5VTD9	GFI1B												zinc finger protein pthr24393
Q68CP9	ARID2												high mobility group b protein 9 pthr46691
Q6X4W1	NSMF												nmda receptor synaptonuclear signaling and neuronal migration factor pthr32061
Q6ZW49	PAXIP1												pax transcription activation domain interacting protein pthr23196
Q7L5Y9	MAEA												macrophage erythroblast attacher-related pthr12170
Q7RTV0	PHF5A												phd finger-like domain-containing protein 5a pthr13120
Q86U86	PBRM1												swi/snf-related pthr16062
Q8IYB3	SRRM1												serine/arginine regulated nuclear matrix protein pthr23148
Q8N2W9	PIAS4												zinc finger miz domain-containing protein pthr10782
Q8N3U4	STAG2												stromal antigen pthr11199
Q8NEA9	GMCL2												germ cell-less protein pthr23231
Q8TAQ2	SMARCC2												swi/snf complex-related pthr12802
Q8WUB8	PHF10												histone acetyltransferase pthr10615
Q8WVM7	STAG1												stromal antigen pthr11199
Q8WXF1	PSPC1												rna recognition motif-containing pthr23189
Q8WYP5	AHCTF1												elys protein pthr21583
Q92922	SMARCC1												swi/snf complex-related pthr12802
Q92925	SMARCD2												swi/snf-related matrix-associated actin-dependent regulator of chromatin subfamily d pthr13844
Q969G3	SMARCE1												smarce1 regulator of chromatin pthr46232
Q96FV9	THOC1												tho complex subunit 1 pthr13265
Q96GM5	SMARCD1												swi/snf-related matrix-associated actin-dependent regulator of chromatin subfamily d pthr13844
Q96IK5	GMCL1												germ cell-less protein pthr23231
Q96KR7	PHACTR3												phosphatase and actin regulator phactr pthr12751
Q96SB4	SRPK1												protein kinase domain-containing protein-related pthr47634
Q96T88	UHRF1												e3 ubiquitin-protein ligase uhrf-related pthr14140
Q99623	PHB2												prohibitin pthr23222
Q99684	GFI1												zinc finger protein pthr24404
Q99973	TEP1												telomerase protein component 1 tep1 pthr44791
Q9BSI4	TINF2												terf1-interacting nuclear factor 2 pthr15512
Q9BX66	SORBS1												sh3 domain-containing pthr14167
Q9GZX5	ZNF350												zinc finger protein pthr24404
Q9H165	BCL11A												b-cell lymphoma/leukemia 11 pthr45993
Q9H254	SPTBN4												spectrin/filamin related cytoskeletal protein pthr11915
Q9H7S9	ZNF703												zinc-finger protein nolz1-related pthr12522
Q9H7Z6	KAT8												histone acetyltransferase pthr10615
Q9HD42	CHMP1A												charged multivesicular body protein pthr10476
Q9NPI1	BRD7												bromodomain containing protein pthr22881
Q9P0U4	CXXC1												cxxc-type zinc finger protein 1 pthr46174
Q9UHK0	NUFIP1												nuclear fragile x mental retardation protein interacting protein 1 pthr13309
Q9UHV8	LGALS13												galectin pthr11346
Q9UIS9	MBD1												methyl-cpg binding protein, mbd pthr12396
Q9UKZ4	TENM1												teneurin and n-acetylglucosamine-1-phosphodiester alpha-n-acetylglucosaminidase pthr11219
Q9ULX6	AKAP8L												a-kinase anchor protein akap 8 pthr12190
Q9UPN6	SCAF8												pre-mrna cleavage complex ii pthr15921
Q9UPW6	SATB2												dna-binding protein satb family member pthr15116
Q9UQE7	SMC3												structural maintenance of chromosomes protein 3 pthr43977
Q9Y618	NCOR2												nuclear receptor co-repressor related ncor pthr13992
Q9Y6K1	DNMT3A												dna cytosine-5- -methyltransferase 3-related pthr23068
Q9Y6X9	MORC2												zinc finger cw-type coiled-coil domain protein 1 pthr23337
