# Supplementary material for: Lysosomal permeabilization by Group A Streptococcus releases proteins into the macrophage cytosol
Source: Infect Immun. 2026 Apr 30;94(6):e00199-26. doi: 10.1128/iai.00199-26 (PMC13248697; doi:10.1128/iai.00199-26)
Supplement: Table S3 — Pathway enrichment analyses. [file iai.00199-26-s0004.xlsx]

## Sheet: legend
Quezada et al., Lysosomal permeabilization by Group A Streptococcus releases proteins into the macrophage cytosol
Pathway enrichment analyses of selected proteomics data of unique proteins from cytosolic fractions collected from uninfected (UI), WT-infected (WT) and ^SLO-infected (SLO) THP-1 macrophages.
Sheets:
unique UI		Proteins unique to uninfected cell cytosol
common infected		Proteins common to WT- and ^SLO-infected cell cytosol
unique WT		Proteins unique to WT-infected cell cytosol
unique SLO		Proteins unique to ^SLO-infected cell cytosol
Data:
Pathway		GO pathway
nGenes		number of genes within the GO pathway identified in the data set
Pathway Genes		total number of genes in the GO pathway
Fold Enrichment
Enrichment FDR
GO URL
Genes		Genes within the GO pathway found in the data set

## Sheet: unique UI
Pathway	nGenes	Pathway Genes	Fold Enrichment	Enrichment FDR	URL	Genes
GO:0022626 cytosolic ribosome	18	122	15.2067	5.46999e-14	http://amigo.geneontology.org/amigo/term/GO:0022626	RPL18 RPL31 RPLP0 RPL18A RPL19 RPL24 RPL23 RPL27 RPS24 RPL10 RPL26 RPL13 RPL15 RPS27 RPL14 RPS26 RPL23A DDX3X
GO:0022625 cytosolic large ribosomal subunit	14	57	25.3148	5.46999e-14	http://amigo.geneontology.org/amigo/term/GO:0022625	RPL18 RPL31 RPLP0 RPL18A RPL19 RPL24 RPL23 RPL27 RPL10 RPL26 RPL13 RPL15 RPL14 RPL23A
GO:0005840 ribosome	20	283	7.28393	7.94487e-10	http://amigo.geneontology.org/amigo/term/GO:0005840	RPL18 RPL31 RPLP0 RPL18A RPL19 RPL24 RPL23 RPL27 RPS24 RPL10 RPL26 RPL13 RPL15 RPS27 RPL14 RPS26 RPL23A DDX3X RPS6KA3 GCN1
GO:0044391 ribosomal subunit	18	222	8.35683	7.94487e-10	http://amigo.geneontology.org/amigo/term/GO:0044391	RPL18 RPL31 RPLP0 RPL18A RPL19 RPL24 RPL23 RPL27 RPS24 RPL10 RPL26 RPL13 RPL15 RPS27 RPL14 RPS26 RPL23A DDX3X
GO:1990904 ribonucleoprotein complex	32	807	4.08694	1.08469e-09	http://amigo.geneontology.org/amigo/term/GO:1990904	RPL18 RPL31 RPLP0 RPL18A RPL19 RPL24 RPL23 RPL27 RPS24 RPL10 RPL26 RPL13 RPL15 RPS27 RPL14 RPS26 RPL23A CLNS1A SF3B2 EFTUD2 C9orf78 SRP19 SRP72 SNRPE DDX1 PHAX DDX3X PRKDC GCN1 EIF3E EIF3C TRIM21
GO:0015934 large ribosomal subunit	14	121	11.9252	1.08469e-09	http://amigo.geneontology.org/amigo/term/GO:0015934	RPL18 RPL31 RPLP0 RPL18A RPL19 RPL24 RPL23 RPL27 RPL10 RPL26 RPL13 RPL15 RPL14 RPL23A
GO:0070062 extracellular exosome	50	2316	2.22512	2.13298e-06	http://amigo.geneontology.org/amigo/term/GO:0070062	ARF5 VTA1 LYPLA2 CUL3 SLK PYGM DNAJA2 RPL31 DNAJA1 RPLP0 TOM1 CTSG SMS EIF3E RPL24 SPTBN1 CRYZ APAF1 NCKAP1L NAGK RPL23 SNX9 RPL27 DNAJB1 RIDA VPS4A STK26 GGACT VPS36 IL1RN CPNE8 SOD1 PRKCA RPL26 CFL2 ARF6 MARS1 CRK HDHD2 DNAJC7 ARF4 AHCYL1 PPP1CA RHOG MUC16 RPL14 RPS26 RPL23A GFPT1 DDX3X
GO:0042788 polysomal ribosome	6	39	15.8565	6.5912e-05	http://amigo.geneontology.org/amigo/term/GO:0042788	RPL18 RPL31 RPL18A RPL19 RPL24 RPS26
GO:0070552 BRISC complex	3	5	61.8405	0.000280692	http://amigo.geneontology.org/amigo/term/GO:0070552	BABAM1 BRCC3 BABAM2
GO:0005844 polysome	7	78	9.24965	0.000321262	http://amigo.geneontology.org/amigo/term/GO:0005844	RPL18 RPL31 RPL18A RPL19 RPL24 RPS26 GCN1
GO:0031252 cell leading edge	15	446	3.4664	0.000921749	http://amigo.geneontology.org/amigo/term/GO:0031252	ARHGEF2 ARF6 CCDC88A PTK2B ARHGAP18 ARF4 DDX3X PDXP SLK ROCK1 SPTBN1 SNX9 MTMR6 SHTN1 FGD3
GO:0070531 BRCA1-A complex	3	8	38.6503	0.00128192	http://amigo.geneontology.org/amigo/term/GO:0070531	BABAM1 BABAM2 BRCC3
GO:0030117 membrane coat	7	100	7.21473	0.0013005	http://amigo.geneontology.org/amigo/term/GO:0030117	AP3D1 SEC23A SEC24D AP2A1 AP1B1 AP3B1 PICALM
GO:0048475 coated membrane	7	100	7.21473	0.0013005	http://amigo.geneontology.org/amigo/term/GO:0048475	AP3D1 SEC23A SEC24D AP2A1 AP1B1 AP3B1 PICALM
GO:0010494 cytoplasmic stress granule	6	85	7.27536	0.00355686	http://amigo.geneontology.org/amigo/term/GO:0010494	ROCK1 DDX19A DDX1 CTSG YTHDF3 DDX3X
GO:0005852 eukaryotic translation initiation factor 3 complex	3	17	18.1884	0.00850729	http://amigo.geneontology.org/amigo/term/GO:0005852	EIF3E EIF3C DDX3X
GO:0098554 cytoplasmic side of endoplasmic reticulum membrane	3	17	18.1884	0.00850729	http://amigo.geneontology.org/amigo/term/GO:0098554	RPL27 RPS26 DNAJA1
GO:0098556 cytoplasmic side of rough endoplasmic reticulum membrane	2	5	41.227	0.0120534	http://amigo.geneontology.org/amigo/term/GO:0098556	RPL27 RPS26
GO:0000408 EKC/KEOPS complex	2	6	34.3559	0.0163841	http://amigo.geneontology.org/amigo/term/GO:0000408	OSGEP LAGE3
GO:0034715 pICln-Sm protein complex	2	6	34.3559	0.0163841	http://amigo.geneontology.org/amigo/term/GO:0034715	CLNS1A SNRPE

## Sheet: common infected
Pathway	nGenes	Pathway Genes	Fold Enrichment	Enrichment FDR	URL	Genes
GO:0043505 CENP-A containing nucleosome	15	18	328.75	1.8263e-35	http://amigo.geneontology.org/amigo/term/GO:0043505	H2BC11 H4C8 H4C3 H4C11 H4-16 H4C15 H4C14 H4C12 H4C6 H4C13 H4C9 H4C5 H4C4 H4C1 H4C2
GO:0061638 CENP-A containing chromatin	15	18	328.75	1.8263e-35	http://amigo.geneontology.org/amigo/term/GO:0061638	H2BC11 H4C8 H4C3 H4C11 H4-16 H4C15 H4C14 H4C12 H4C6 H4C13 H4C9 H4C5 H4C4 H4C1 H4C2
GO:0034506 chromosome centromeric core domain	15	20	295.875	2.30517e-34	http://amigo.geneontology.org/amigo/term/GO:0034506	H2BC11 H4C8 H4C3 H4C11 H4-16 H4C15 H4C14 H4C12 H4C6 H4C13 H4C9 H4C5 H4C4 H4C1 H4C2
GO:0000786 nucleosome	21	139	59.6007	1.15681e-30	http://amigo.geneontology.org/amigo/term/GO:0000786	H4C8 H4C3 H4C11 H4-16 H4C15 H4C14 H4C12 H4C6 H4C13 H4C9 H4C5 H4C4 H4C1 H4C2 MACROH2A1 H2BC11 H2AZ1 H1-4 H1-5 H2AX H2BC12
GO:0070062 extracellular exosome	42	2316	7.15415	1.05047e-27	http://amigo.geneontology.org/amigo/term/GO:0070062	LTF VIM CS SRI RAB7A TF HNRNPC HNRNPM HNRNPL MACROH2A1 ACTR1B RAB14 PZP CHI3L1 RAB1A GC ITIH2 ATP5F1A H4C8 ITIH3 ALB H2AZ1 CTSB A2M SHMT2 H2AX HBA2 H4C3 H4C11 H4-16 HBA1 H4C15 H4C14 H4C12 CYFIP1 H4C6 H4C13 H4C9 H4C5 H4C4 H4C1 H4C2
GO:0043230 extracellular organelle	42	2343	7.0717	1.05118e-27	http://amigo.geneontology.org/amigo/term/GO:0043230	LTF VIM CS SRI RAB7A TF HNRNPC HNRNPM HNRNPL MACROH2A1 ACTR1B RAB14 PZP CHI3L1 RAB1A GC ITIH2 ATP5F1A H4C8 ITIH3 ALB H2AZ1 CTSB A2M SHMT2 H2AX HBA2 H4C3 H4C11 H4-16 HBA1 H4C15 H4C14 H4C12 CYFIP1 H4C6 H4C13 H4C9 H4C5 H4C4 H4C1 H4C2
GO:0065010 extracellular membrane-bounded organelle	42	2343	7.0717	1.05118e-27	http://amigo.geneontology.org/amigo/term/GO:0065010	LTF VIM CS SRI RAB7A TF HNRNPC HNRNPM HNRNPL MACROH2A1 ACTR1B RAB14 PZP CHI3L1 RAB1A GC ITIH2 ATP5F1A H4C8 ITIH3 ALB H2AZ1 CTSB A2M SHMT2 H2AX HBA2 H4C3 H4C11 H4-16 HBA1 H4C15 H4C14 H4C12 CYFIP1 H4C6 H4C13 H4C9 H4C5 H4C4 H4C1 H4C2
GO:1903561 extracellular vesicle	42	2342	7.07472	1.05118e-27	http://amigo.geneontology.org/amigo/term/GO:1903561	LTF VIM CS SRI RAB7A TF HNRNPC HNRNPM HNRNPL MACROH2A1 ACTR1B RAB14 PZP CHI3L1 RAB1A GC ITIH2 ATP5F1A H4C8 ITIH3 ALB H2AZ1 CTSB A2M SHMT2 H2AX HBA2 H4C3 H4C11 H4-16 HBA1 H4C15 H4C14 H4C12 CYFIP1 H4C6 H4C13 H4C9 H4C5 H4C4 H4C1 H4C2
GO:0044815 DNA packaging complex	21	222	37.3176	1.55602e-26	http://amigo.geneontology.org/amigo/term/GO:0044815	H4C8 H4C3 H4C11 H4-16 H4C15 H4C14 H4C12 H4C6 H4C13 H4C9 H4C5 H4C4 H4C1 H4C2 MACROH2A1 H2BC11 H2AZ1 H1-4 H1-5 H2AX H2BC12
GO:0032993 protein-DNA complex	21	245	33.8143	1.17693e-25	http://amigo.geneontology.org/amigo/term/GO:0032993	H4C8 H4C3 H4C11 H4-16 H4C15 H4C14 H4C12 H4C6 H4C13 H4C9 H4C5 H4C4 H4C1 H4C2 MACROH2A1 H2BC11 H2AZ1 H1-4 H1-5 H2AX H2BC12
GO:0005615 extracellular space	45	3577	4.96296	4.12208e-24	http://amigo.geneontology.org/amigo/term/GO:0005615	LTF VIM CS SRI RAB7A TF HNRNPC HNRNPM HNRNPL MACROH2A1 ACTR1B RAB14 PZP CHI3L1 RAB1A GC ITIH2 ATP5F1A H4C8 ITIH3 ALB H2AZ1 CTSB A2M SHMT2 H2AX HBA2 H4C3 H4C11 H4-16 HBA1 H4C15 H4C14 H4C12 CYFIP1 H4C6 H4C13 H4C9 H4C5 H4C4 H4C1 H4C2 H2BC11 H2BC12 SERPINH1
GO:0000781 chromosome telomeric region	16	187	33.754	2.89428e-19	http://amigo.geneontology.org/amigo/term/GO:0000781	MACROH2A1 H4C8 H4C3 H4C11 H4-16 H4C15 H4C14 H4C12 H4C6 H4C13 H4C9 H4C5 H4C4 H4C1 H4C2 H2AX
GO:0000775 chromosome centromeric region	16	265	23.8189	6.98438e-17	http://amigo.geneontology.org/amigo/term/GO:0000775	MACROH2A1 H2BC11 H4C8 H4C3 H4C11 H4-16 H4C15 H4C14 H4C12 H4C6 H4C13 H4C9 H4C5 H4C4 H4C1 H4C2
GO:0000228 nuclear chromosome	16	270	23.3778	8.24177e-17	http://amigo.geneontology.org/amigo/term/GO:0000228	MACROH2A1 H4C8 H4C3 H4C11 H4-16 H4C15 H4C14 H4C12 H4C6 H4C13 H4C9 H4C5 H4C4 H4C1 H4C2 H2AX
GO:0098687 chromosomal region	17	423	15.8546	4.12362e-15	http://amigo.geneontology.org/amigo/term/GO:0098687	MACROH2A1 H4C8 H4C3 H4C11 H4-16 H4C15 H4C14 H4C12 H4C6 H4C13 H4C9 H4C5 H4C4 H4C1 H4C2 H2AX H2BC11
GO:0072562 blood microparticle	8	141	22.383	3.57341e-08	http://amigo.geneontology.org/amigo/term/GO:0072562	TF PZP GC ITIH2 ALB A2M HBA2 HBA1
GO:0000792 heterochromatin	5	81	24.3519	2.39616e-05	http://amigo.geneontology.org/amigo/term/GO:0000792	MACROH2A1 H2AZ1 H1-4 H1-5 TRIM28
GO:0071682 endocytic vesicle lumen	3	24	49.3125	0.000294991	http://amigo.geneontology.org/amigo/term/GO:0071682	LTF HBA2 HBA1
GO:0031838 haptoglobin-hemoglobin complex	2	11	71.7273	0.00303755	http://amigo.geneontology.org/amigo/term/GO:0031838	HBA2 HBA1
GO:0005833 hemoglobin complex	2	13	60.6923	0.00416367	http://amigo.geneontology.org/amigo/term/GO:0005833	HBA2 HBA1

## Sheet: unique WT
Pathway	nGenes	Pathway Genes	Fold Enrichment	Enrichment FDR	URL	Genes
GO:0005766 primary lysosome	5	170	13.4594	0.00148379	http://amigo.geneontology.org/amigo/term/GO:0005766	HEXA LAMP2 ACP3 RAP1B GNS
GO:0042582 azurophil granule	5	170	13.4594	0.00148379	http://amigo.geneontology.org/amigo/term/GO:0042582	HEXA LAMP2 ACP3 RAP1B GNS
GO:0035577 azurophil granule membrane	3	59	23.2688	0.00751389	http://amigo.geneontology.org/amigo/term/GO:0035577	LAMP2 ACP3 RAP1B
GO:0042827 platelet dense granule	2	21	43.5829	0.0176365	http://amigo.geneontology.org/amigo/term/GO:0042827	LAMP2 ECM1
GO:0070062 extracellular exosome	18	2316	3.55663	6.67857e-05	http://amigo.geneontology.org/amigo/term/GO:0070062	LAMP2 ACP3 MMP9 ECH1 SSBP1 GMDS SRSF7 RAP1B GNS UGGT1 ECM1 TTN ANPEP NAGA HEXA TUBB8 RBMX BAG6
GO:0005759 mitochondrial matrix	7	520	6.16027	0.00369459	http://amigo.geneontology.org/amigo/term/GO:0005759	SSBP1 ETFA LRPPRC ETHE1 HADH TXN2 HIBADH
GO:1903561 extracellular vesicle	18	2342	3.51715	6.67857e-05	http://amigo.geneontology.org/amigo/term/GO:1903561	LAMP2 ACP3 MMP9 ECH1 SSBP1 GMDS SRSF7 RAP1B GNS UGGT1 ECM1 TTN ANPEP NAGA HEXA TUBB8 RBMX BAG6
GO:0071013 catalytic step 2 spliceosome	3	97	14.1532	0.0202027	http://amigo.geneontology.org/amigo/term/GO:0071013	PRPF19 RBMX SF3A3
GO:0043230 extracellular organelle	18	2343	3.51565	6.67857e-05	http://amigo.geneontology.org/amigo/term/GO:0043230	LAMP2 ACP3 MMP9 ECH1 SSBP1 GMDS SRSF7 RAP1B GNS UGGT1 ECM1 TTN ANPEP NAGA HEXA TUBB8 RBMX BAG6
GO:0065010 extracellular membrane-bounded organelle	18	2343	3.51565	6.67857e-05	http://amigo.geneontology.org/amigo/term/GO:0065010	LAMP2 ACP3 MMP9 ECH1 SSBP1 GMDS SRSF7 RAP1B GNS UGGT1 ECM1 TTN ANPEP NAGA HEXA TUBB8 RBMX BAG6
GO:0000793 condensed chromosome	5	287	7.97247	0.00860857	http://amigo.geneontology.org/amigo/term/GO:0000793	ACTL6A TPR LRPPRC TTN PPP1CC
GO:0043202 lysosomal lumen	3	115	11.9379	0.0277155	http://amigo.geneontology.org/amigo/term/GO:0043202	HEXA LAMP2 GNS
GO:0030141 secretory granule	8	987	3.70918	0.0202027	http://amigo.geneontology.org/amigo/term/GO:0030141	LAMP2 HEXA ACP3 MMP9 RAP1B GNS ECM1 ANPEP
GO:0005773 vacuole	8	1008	3.6319	0.0216841	http://amigo.geneontology.org/amigo/term/GO:0005773	LAMP2 ACP3 ANPEP HEXA GNS ATG4B NAGA RAP1B
GO:0009295 nucleoid	2	48	19.0675	0.0473074	http://amigo.geneontology.org/amigo/term/GO:0009295	SSBP1 LRPPRC
GO:0042645 mitochondrial nucleoid	2	48	19.0675	0.0473074	http://amigo.geneontology.org/amigo/term/GO:0042645	SSBP1 LRPPRC
GO:0005615 extracellular space	19	3577	2.43075	0.00369459	http://amigo.geneontology.org/amigo/term/GO:0005615	LAMP2 ACP3 MMP9 ECH1 SSBP1 GMDS SRSF7 RAP1B GNS UGGT1 ECM1 RBMX TTN ANPEP NAGA HEXA TUBB8 COL9A2 BAG6
GO:0031981 nuclear lumen	23	4973	2.11648	0.00369459	http://amigo.geneontology.org/amigo/term/GO:0031981	RPRD1B HNRNPUL1 SRSF7 ACTL6A TPR CELF2 DDX3Y TXN2 VRK1 ASF1B ETHE1 PRPF19 LRPPRC HADH COPS7B XRCC4 GABPA TTN SF3A3 PPP1CC BAG6 RBMX TP53RK
GO:0000228 nuclear chromosome	4	270	6.77956	0.0351614	http://amigo.geneontology.org/amigo/term/GO:0000228	PRPF19 ACTL6A LRPPRC TTN
GO:0005654 nucleoplasm	21	4581	2.0978	0.00751389	http://amigo.geneontology.org/amigo/term/GO:0005654	RPRD1B HNRNPUL1 SRSF7 ACTL6A CELF2 DDX3Y VRK1 ASF1B ETHE1 PRPF19 HADH COPS7B XRCC4 GABPA SF3A3 BAG6 LRPPRC PPP1CC TPR RBMX TP53RK

## Sheet: unique SLO
Pathway	nGenes	Pathway Genes	Fold Enrichment	Enrichment FDR	URL	Genes
GO:0061134 peptidase regulator activity	17	255	18.6024	1.16077e-14	http://amigo.geneontology.org/amigo/term/GO:0061134	SERPIND1 AMBP SERPINC1 SERPINF1 SERPINF2 SERPINA1 ITIH4 ITIH1 FBLN1 C5 FN1 C3 C4B C4B_2 C4A PRDX3 PROS1
GO:0004866 endopeptidase inhibitor activity	15	203	20.6185	1.07807e-13	http://amigo.geneontology.org/amigo/term/GO:0004866	SERPIND1 AMBP SERPINC1 SERPINF1 SERPINF2 SERPINA1 ITIH4 ITIH1 C5 C3 C4B C4B_2 C4A PRDX3 PROS1
GO:0030414 peptidase inhibitor activity	15	209	20.0265	1.1114e-13	http://amigo.geneontology.org/amigo/term/GO:0030414	SERPIND1 AMBP SERPINC1 SERPINF1 SERPINF2 SERPINA1 ITIH4 ITIH1 C5 C3 C4B C4B_2 C4A PRDX3 PROS1
GO:0050839 cell adhesion molecule binding	21	594	9.86493	1.33939e-13	http://amigo.geneontology.org/amigo/term/GO:0050839	BZW2 PLCB3 WASF2 PDLIM5 JUP RAB11B PKP1 FN1 TGFBI POSTN VCAM1 DSP FBLN1 VTN THBS4 IGF2 COMP THBS1 COL3A1 UTRN ACTN3
GO:0061135 endopeptidase regulator activity	15	219	19.1121	1.33939e-13	http://amigo.geneontology.org/amigo/term/GO:0061135	SERPIND1 AMBP SERPINC1 SERPINF1 SERPINF2 SERPINA1 ITIH4 ITIH1 C5 C3 C4B C4B_2 C4A PRDX3 PROS1
GO:0005201 extracellular matrix structural constituent	13	187	19.3983	8.01511e-12	http://amigo.geneontology.org/amigo/term/GO:0005201	FN1 THBS1 COL2A1 COL1A2 COL3A1 FBLN1 VTN TGFBI LUM COMP EFEMP1 FMOD POSTN
GO:0005178 integrin binding	12	164	20.4173	3.04056e-11	http://amigo.geneontology.org/amigo/term/GO:0005178	FN1 VCAM1 FBLN1 VTN THBS4 IGF2 COMP TGFBI THBS1 COL3A1 UTRN ACTN3
GO:0004857 enzyme inhibitor activity	16	442	10.1009	1.53436e-10	http://amigo.geneontology.org/amigo/term/GO:0004857	SERPIND1 AMBP APOC3 SERPINC1 SERPINF1 SERPINF2 SERPINA1 ITIH4 ITIH1 C5 C3 C4B C4B_2 C4A PRDX3 PROS1
GO:0005539 glycosaminoglycan binding	13	259	14.0057	3.05623e-10	http://amigo.geneontology.org/amigo/term/GO:0005539	PGLYRP2 ITIH1 COMP THBS4 THBS1 CLEC3B F2 APOH SERPIND1 VTN FN1 SERPINC1 POSTN
GO:0008201 heparin binding	11	189	16.2402	2.57888e-09	http://amigo.geneontology.org/amigo/term/GO:0008201	COMP THBS4 THBS1 CLEC3B F2 APOH SERPIND1 VTN FN1 SERPINC1 POSTN
GO:0004867 serine-type endopeptidase inhibitor activity	8	106	21.0594	1.07432e-07	http://amigo.geneontology.org/amigo/term/GO:0004867	SERPIND1 AMBP SERPINC1 SERPINF1 SERPINF2 SERPINA1 ITIH4 ITIH1
GO:0005518 collagen binding	6	75	22.3229	5.6632e-06	http://amigo.geneontology.org/amigo/term/GO:0005518	LUM COMP THBS1 VTN TGFBI FN1
GO:0030492 hemoglobin binding	3	9	93.0122	6.46439e-05	http://amigo.geneontology.org/amigo/term/GO:0030492	HBD HP HPR
GO:0001848 complement binding	4	31	36.0047	7.53081e-05	http://amigo.geneontology.org/amigo/term/GO:0001848	C4B C4B_2 C4A CFB
GO:0048407 platelet-derived growth factor binding	3	11	76.1009	0.000115338	http://amigo.geneontology.org/amigo/term/GO:0048407	COL2A1 COL1A2 COL3A1
GO:0043394 proteoglycan binding	4	37	30.1661	0.000142549	http://amigo.geneontology.org/amigo/term/GO:0043394	FN1 COMP COL2A1 THBS1
GO:0070653 high-density lipoprotein particle receptor binding	2	3	186.024	0.000484484	http://amigo.geneontology.org/amigo/term/GO:0070653	APOC3 APOA1
GO:0070051 fibrinogen binding	2	4	139.518	0.000879784	http://amigo.geneontology.org/amigo/term/GO:0070051	THBS1 FBLN1
GO:0086083 cell adhesive protein binding involved in bundle of His cell-Purkinje myocyte communicati	2	5	111.615	0.00141259	http://amigo.geneontology.org/amigo/term/GO:0086083	DSP JUP
GO:0031995 insulin-like growth factor II binding	2	8	69.7591	0.00360037	http://amigo.geneontology.org/amigo/term/GO:0031995	IGFBP2 IGF2R
